# Supplementary material for: Increased fatty acid delivery by tumor endothelium promotes metastatic outgrowth
Source: JCI Insight. 2025 Apr 8;10(9):e187531. doi: 10.1172/jci.insight.187531 (PMC12128997; doi:10.1172/jci.insight.187531)
Supplement: Supplemental table 1 [file jciinsight-10-187531-s070.xlsx]

## Sheet: Normalized Metabolite Data
Table S1. Metabolomic Analysis of WT and Raptor KO mouse primary lung microvascular endothelial cells
Values for each sample are normalized by Bradford protein concentration.
Each biochemical is then rescaled to set the median equal to 1.
Missing values are imputed with the minimum.
BIOCHEMICAL	SUPER PATHWAY	SUB PATHWAY	COMP ID	PLATFORM	CHEMICAL ID	RI	MASS	CAS	PUBCHEM	KEGG	Group HMDB	WT 1	WT 2	WT 3	WT 4	WT 5	WT 6	Rptor KO 1	Rptor KO 2	Rptor KO 3	Rptor KO 4	Rptor KO 5	Rptor KO 6
glycine	Amino Acid	Glycine, Serine and Threonine Metabolism	58	LC/MS Pos Early	340	1375	76.0393	56-40-6	750	C00037	HMDB00123	1.6584	1.2146	1.2683	1.3366	1.4846	0.9554	1.7828	1.3052	0.9407	1.1144	1.0446	1.5292
N-acetylglycine	Amino Acid	Glycine, Serine and Threonine Metabolism	27710	LC/MS Pos Early	100001006	826	118.05	543-24-8	10972		HMDB00532	1.2438	0.844	0.7905	1.1211	1.1782	1.0742	1.4308	0.7806	1	0.646	1.0595	0.5188
dimethylglycine	Amino Acid	Glycine, Serine and Threonine Metabolism	5086	LC/MS Pos Early	806	1104	104.071	1118-68-9	673	C01026	HMDB00092	1.6554	0.9543	1.5469	1.0083	1.0413	0.9935	1.1384	0.8566	1	0.7013	0.439	0.439
betaine	Amino Acid	Glycine, Serine and Threonine Metabolism	3141	LC/MS Pos Early	799	1064	118.086	107-43-7	247	C00719	HMDB00043	1.3631	1.025	1.3388	0.9483	0.8969	0.7615	1.1748	0.7796	0.8471	1.016	0.4218	0.251
serine	Amino Acid	Glycine, Serine and Threonine Metabolism	1648	LC/MS Pos Early	503	1239	106.05	56-45-1	5951	C00065	HMDB00187	1.4747	1.087	1.2729	1.1614	0.9935	0.8712	1.1767	0.7747	0.8994	0.6238	1.1344	0.7251
N-acetylserine	Amino Acid	Glycine, Serine and Threonine Metabolism	37076	LC/MS Pos Early	100001851	811	148.06	97-14-3	65249		HMDB02931	1.005	0.7646	0.7362	0.7121	0.7852	0.6473	1.307	0.9223	0.7702	0.567	0.6582	0.995
threonine	Amino Acid	Glycine, Serine and Threonine Metabolism	1284	LC/MS Pos Early	564	1514	120.066	72-19-5	6288	C00188	HMDB00167	1.3693	1.0155	1.1511	0.995	0.8095	0.5451	0.9132	0.626	0.5673	0.6827	1.1354	0.8565
N-acetylthreonine	Amino Acid	Glycine, Serine and Threonine Metabolism	33939	LC/MS Neg	100001274	821.6	160.061	17093-74-2	152204			1.1159	1.0649	0.9551	0.8359	1.3383	0.8095	1.4095	1.1009	0.4646	1.1459	0.6284	1.1259
alanine	Amino Acid	Alanine and Aspartate Metabolism	1126	LC/MS Pos Early	811	1700	90.055	56-41-7	5950	C00041	HMDB00161	1.5636	1.051	1.1113	1.0189	1.0452	0.9884	1.3344	1.0116	1.1557	1.2066	1.1236	0.9274
N-acetylalanine	Amino Acid	Alanine and Aspartate Metabolism	1585	LC/MS Polar	1110	1564.8	130.051	97-69-8	88064	C02847	HMDB00766	1.3194	1.3436	1.4718	1.3242	1.2762	1.1197	1.9026	1.086	0.9743	0.8212	0.9999	1.0425
aspartate	Amino Acid	Alanine and Aspartate Metabolism	443	LC/MS Pos Early	234	1165	134.045	56-84-8	5960	C00049	HMDB00191	1.5969	0.7583	1.1211	1.4398	1.806	1.1425	1.8721	1.5124	1.2814	0.7426	1.093	0.7446
asparagine	Amino Acid	Alanine and Aspartate Metabolism	512	LC/MS Pos Early	917	1225	133.061	70-47-3	6267	C00152	HMDB00168	1.7218	1.1638	1.168	1.1371	1.1632	0.7818	1.2425	0.9926	0.9833	1.1064	1.029	0.7856
N-acetylasparagine	Amino Acid	Alanine and Aspartate Metabolism	33942	LC/MS Pos Early	100001257	785	175.071	4033-40-3	99715		HMDB06028	1.5456	0.8593	0.6515	1.108	1.4147	0.6946	2.0204	1.4335	0.6475	1.0219	1.0156	1.0155
N-acetylaspartate (NAA)	Amino Acid	Alanine and Aspartate Metabolism	22185	LC/MS Neg	100000787	620.5	174.041	997-55-7;997-55-7	65065	C01042	HMDB00812	0.7362	0.8614	1.0705	0.6997	0.932	0.7152	0.7485	0.7921	0.9937	1.5707	0.6632	1.0461
glutamate	Amino Acid	Glutamate Metabolism	57	LC/MS Pos Early	561	1500	148.06	56-86-0	611	C00025	HMDB00148	0.845	0.682	0.9385	0.8171	0.7737	1.0669	1.1778	0.7036	1.0615	0.6575	0.5967	0.6115
glutamine	Amino Acid	Glutamate Metabolism	53	LC/MS Pos Early	563	1291	147.076	56-85-9	5961	C00064	HMDB00641	1.4452	0.8608	1.0907	0.9863	0.8905	1.0059	1.1827	0.7455	0.9395	0.6845	0.6138	0.4321
N-acetylglutamate	Amino Acid	Glutamate Metabolism	15720	LC/MS Pos Early	100000282	1050	190.071	5817-08-03	70914	C00624	HMDB01138	0.7887	0.779	0.9016	0.6866	0.8248	0.8721	1.2303	0.9215	1.0511	0.6983	0.4614	0.6243
N-acetylglutamine	Amino Acid	Glutamate Metabolism	33943	LC/MS Polar	100001253	2140	187.072	2490-97-3	182230	C02716	HMDB06029	1.3258	0.8819	0.8124	0.9728	0.9039	0.8294	1.5574	0.9649	0.7313	0.6594	0.8562	0.7573
N-acetyl-aspartyl-glutamate (NAAG)	Amino Acid	Glutamate Metabolism	35665	LC/MS Neg	100001612	575.3	303.083	3106-85-2	5255	C12270	HMDB01067	0.7007	0.7007	0.7007	0.7007	0.7007	0.7007	0.7007	0.7007	0.7007	0.7007	0.7007	0.7007
gamma-aminobutyrate (GABA)	Amino Acid	Glutamate Metabolism	1416	LC/MS Pos Early	141	2048	104.071	56-12-2	119	C00334	HMDB00112	1.3759	1.1009	1.0228	0.881	0.9168	0.9477	1.3066	0.99	0.9059	0.937	0.6423	0.6164
glutamate, gamma-methyl ester	Amino Acid	Glutamate Metabolism	33487	LC/MS Pos Early	100001103	2170	162.076	1499-55-4	68662			0.269	0.3461	0.3425	0.3741	0.4717	1.1774	1.4045	0.5918	1.0562	0.39	0.2627	2.1958
pyroglutamine*	Amino Acid	Glutamate Metabolism	46225	LC/MS Pos Early	100001540	1900	129.066	2353-44-8	134508			1.2988	1.1522	1.3721	0.7815	0.7845	2.2511	0.9831	0.6883	2.2387	1.1267	1.283	4.5272
beta-citrylglutamate	Amino Acid	Glutamate Metabolism	54923	LC/MS Neg	100003271	530	320.062	73590-26-8				0.7357	0.7357	0.7357	0.7357	0.7357	0.7357	0.7357	0.7357	0.7357	0.7357	0.7357	0.7357
S-1-pyrroline-5-carboxylate	Amino Acid	Glutamate Metabolism	42370	LC/MS Pos Early	35	1528	114.055	2906-39-0	1196	C04322	HMDB01301	0.7766	0.4372	0.6464	0.3188	0.3981	0.2293	0.2293	0.2293	0.2293	0.4552	0.2293	0.3343
histidine	Amino Acid	Histidine Metabolism	59	LC/MS Neg	355	755.9	154.062	5934-29-2	6274	C00135	HMDB00177	1.3887	1.0744	1.2486	0.9697	0.8478	0.8715	1.0646	0.6707	0.7668	0.8405	0.957	0.7586
imidazole propionate	Amino Acid	Histidine Metabolism	40730	LC/MS Pos Early	100003434	2263	141.066	1074-59-5	70630		HMDB02271	1.4892	2.9595	2.9777	0.8168	1.1832	1.7108	1.4767	1.1988	1.7097	1.6834	1.4444	0.7295
imidazole lactate	Amino Acid	Histidine Metabolism	15716	LC/MS Pos Early	100000263	2040	157.061	14403-45-3	440129	C05568	HMDB02320	1.8622	1.2404	1.231	1.0507	1.4023	0.9711	1.5008	1.2952	0.7964	1.0972	1.0271	1.268
1-methylimidazoleacetate	Amino Acid	Histidine Metabolism	32350	LC/MS Pos Early	100001208	2064	141.066	2625-49-2	75810	C05828	HMDB02820	1.4972	1.0665	1.6262	0.9529	0.806	1.3362	1.4843	0.7057	1.246	0.8298	0.5495	0.718
4-imidazoleacetate	Amino Acid	Histidine Metabolism	32349	LC/MS Pos Early	100001207	2055	127.05	645-65-8	96215	C02835	HMDB02024	1.0928	1.0528	0.7672	1.0154	0.9846	2.5031	1.9083	0.9627	3.0281	0.3623	0.8028	1.7443
lysine	Amino Acid	Lysine Metabolism	1301	LC/MS Pos Early	407	2850	147.113	56-87-1	5962	C00047	HMDB00182	1.2939	0.9501	1.107	0.7738	0.6187	0.7033	0.7715	0.5371	0.8197	0.6041	1.0907	0.8331
N2-acetyllysine	Amino Acid	Lysine Metabolism	36751	LC/MS Polar	100001721	3372.6	187.109	1946-82-3	92907	C12989	HMDB00446	1.5635	0.8741	1.0528	0.522	0.7579	0.4867	0.86	0.6224	0.4867	0.7672	0.5968	4.7373
N6-acetyllysine	Amino Acid	Lysine Metabolism	36752	LC/MS Neg	100001734	1059	187.109	692-04-6	92832	C02727	HMDB00206	0.7116	0.9608	0.8687	0.5231	0.4527	0.3138	0.5372	0.3219	0.3025	0.6816	0.9533	0.7105
N6,N6,N6-trimethyllysine	Amino Acid	Lysine Metabolism	1498	LC/MS Pos Early	189	2825	189.16	23284-33-5	440120	C03793	HMDB01325	1.3893	1.0105	1.1625	0.9465	0.8153	0.5516	0.9329	0.6967	0.6335	0.9614	0.8256	0.7749
5-hydroxylysine	Amino Acid	Lysine Metabolism	15685	LC/MS Pos Early	100000054	2790	163.108	13204-98-3	1029	C16741	HMDB00450	3.2821	1.5567	1.5408	0.9565	0.7879	0.5594	0.792	0.6219	0.4324	0.7665	1.0673	0.5339
2-aminoadipate	Amino Acid	Lysine Metabolism	6146	LC/MS Neg	381	639.2	160.061	542-32-5;1118-90-7	469	C00956	HMDB00510	1.4588	1.0541	1.0053	1.0307	1.0906	1.066	1.3383	0.8713	0.9881	1.1765	0.8023	0.4544
glutarate (pentanedioate)	Amino Acid	Lysine Metabolism	396	LC/MS Polar	339	2900	131.035	110-94-1	743	C00489	HMDB00661	0.9745	2.6481	1.6597	0.9321	0.9136	0.666	1.0754	1.0889	0.9626	3.5908	3.4725	2.4632
pipecolate	Amino Acid	Lysine Metabolism	1444	LC/MS Pos Early	1025	2200	130.086	4043-87-2	849	C00408	HMDB00070	1.4313	0.7722	0.7785	1.1225	1.1988	1.4583	1.7559	1.6545	1.3748	1.4356	1.2734	2.8585
5-aminovalerate	Amino Acid	Lysine Metabolism	18319	LC/MS Pos Early	100000454	2220	118.086	660-88-8	138	C00431	HMDB03355	1	0.8126	0.9667	0.8522	0.8762	1.1587	1.2927	0.8466	0.2651	0.6865	0.5538	0.2651
5-(galactosylhydroxy)-L-lysine	Amino Acid	Lysine Metabolism	43582	LC/MS Pos Early	100002462	2755	325.161	32448-36-5				1.9062	0.8531	1.2207	1.0141	0.8332	0.5163	1.631	1.0539	1.1152	1.4432	1.757	2.2353
6-oxopiperidine-2-carboxylate	Amino Acid	Lysine Metabolism	43231	LC/MS Polar	100004499	1692	142.051	34622-39-4	3014237			0.8492	0.726	1.3987	1.1298	1.6255	0.917	1.6844	0.9714	0.5881	0.5775	0.5972	0.696
phenylalanine	Amino Acid	Phenylalanine and Tyrosine Metabolism	64	LC/MS Pos Early	460	2878	166.086	63-91-2	6140	C00079	HMDB00159	1.3929	1.0097	1.1884	0.9405	0.8234	0.7072	0.9662	0.668	0.7454	0.7066	1.1554	0.9359
N-acetylphenylalanine	Amino Acid	Phenylalanine and Tyrosine Metabolism	33950	LC/MS Neg	100001256	2597	206.082	2018-61-3	74839	C03519	HMDB00512	0.8426	1.0059	1.0424	1.0074	0.9196	1.8831	1.9567	0.8322	1.8551	0.7244	0.9941	2.063
phenylpyruvate	Amino Acid	Phenylalanine and Tyrosine Metabolism	566	LC/MS Neg	241	2517.6	163.04	156-06-9	997	C00166	HMDB00205	0.9071	1.4264	1.4107	0.5941	0.7363	1.207	1.0557	0.8889	1.1174	0.7629	0.7028	0.4423
phenyllactate (PLA)	Amino Acid	Phenylalanine and Tyrosine Metabolism	22130	LC/MS Polar	100000774	908	165.056	828-01-3	3848	C05607	HMDB00779	1.2841	1.1041	1.1131	1.1378	0.5368	0.5368	0.9472	0.5368	1.0778	0.8148	0.5368	0.9713
tyrosine	Amino Acid	Phenylalanine and Tyrosine Metabolism	1299	LC/MS Pos Early	815	2430	182.081	60-18-4	6057	C00082	HMDB00158	1.2093	1.053	1.2244	0.8782	0.8	0.6194	0.823	0.5751	0.6221	0.5605	1.0171	0.7945
4-hydroxyphenylpyruvate	Amino Acid	Phenylalanine and Tyrosine Metabolism	1669	LC/MS Neg	1141	1690.1	179.035	156-39-8	979	C01179	HMDB00707	0.8901	1.3351	2.1069	0.8853	0.6679	0.5935	1.0617	0.8905	0.5935	0.5935	0.9165	0.9383
3-(4-hydroxyphenyl)lactate	Amino Acid	Phenylalanine and Tyrosine Metabolism	32197	LC/MS Neg	240	1379	181.051	6482-98-0	9378	C03672	HMDB00755	1.1515	1.532	1.4751	0.654	0.8184	1.049	1.123	0.7032	0.9025	1.0922	0.8881	1.3036
phenol sulfate	Amino Acid	Phenylalanine and Tyrosine Metabolism	32553	LC/MS Neg	100001510	2156	172.991	937-34-8	74426	C02180	HMDB60015	0.9188	0.5793	0.6121	1.0942	0.7158	0.3391	1.0812	0.4238	0.3248	0.2226	0.5541	0.1182
p-cresol sulfate	Amino Acid	Phenylalanine and Tyrosine Metabolism	36103	LC/MS Neg	100001315	2890	187.007	3233-57-7	4615423	C01468	HMDB11635	1.603	1.0204	1.5222	0.6734	0.954	1.0671	0.6732	0.7272	1.177	0.8	0.3976	0.2965
O-methyltyrosine	Amino Acid	Phenylalanine and Tyrosine Metabolism	37451	LC/MS Pos Early	100002078	2790	196.097	1080-06-4	76957			0.8487	0.5272	0.7466	0.8597	0.887	0.8889	0.9673	0.6334	0.9768	0.6867	0.8455	1.3528
N-formylphenylalanine	Amino Acid	Phenylalanine and Tyrosine Metabolism	48433	LC/MS Neg	100006056	2400	192.067	13200-85-6	759256			1.5177	1.3487	1.222	1.5917	1.474	0.7388	1.9446	0.986	1.9046	0.8019	0.3863	0.5382
tryptophan	Amino Acid	Tryptophan Metabolism	54	LC/MS Neg	565	2291	203.083	73-22-3	6305	C00078	HMDB00929	1.5393	1.1555	1.1761	1.006	0.8544	0.681	0.994	0.7003	0.6201	0.8172	1.284	0.9724
indolelactate	Amino Acid	Tryptophan Metabolism	18349	LC/MS Neg	100000463	2286	204.067	832-97-3	92904	C02043	HMDB00671	1.2676	0.5406	0.2839	0.8911	0.4515	0.2839	0.2839	0.4211	1.02	0.2868	0.2839	0.2839
kynurenine	Amino Acid	Tryptophan Metabolism	15140	LC/MS Pos Early	100000265	2739	209.092	2922-83-0	161166	C00328	HMDB00684	2.1152	0.9597	1.4083	1.2787	1.3333	0.9473	1.0217	1.0108	1.131	1.5779	0.7891	0.7065
kynurenate	Amino Acid	Tryptophan Metabolism	1417	LC/MS Neg	98	2224	188.035	492-27-3	3845	C01717	HMDB00715	1.4199	1.0017	1.3986	0.9367	0.7135	1.1023	0.839	0.6056	1.1375	0.6976	0.3185	0.1188
5-hydroxyindoleacetate	Amino Acid	Tryptophan Metabolism	437	LC/MS Neg	71	1510.2	190.051	54-16-0	1826	C05635	HMDB00763	1.6604	1.0603	1.425	1.0408	0.8189	0.8281	1.6296	0.6406	0.6016	0.7221	0.0504	0.0504
serotonin	Amino Acid	Tryptophan Metabolism	2342	LC/MS Pos Early	504	2550	177.102	153-98-0	5202	C00780	HMDB00259	0.1566	0.1566	0.1566	0.1566	0.1566	0.1566	0.1566	0.1566	0.1566	0.1566	0.1566	0.1566
C-glycosyltryptophan	Amino Acid	Tryptophan Metabolism	48782	LC/MS Pos Early	100006379	2685	367.15	180509-18-6	10981970			0.9226	0.776	1.046	0.8098	0.8807	0.9625	1.133	0.8376	0.9071	0.4997	0.5309	0.5363
thioproline	Amino Acid	Tryptophan Metabolism	53231	LC/MS Pos Early	100009232	1250	134.027	34592-47-4	93176;6973609			1.6943	1.1816	1.6286	1.0223	0.8787	0.8077	0.9777	0.6277	0.6449	0.6407	0.9417	0.7725
leucine	Amino Acid	Leucine, Isoleucine and Valine Metabolism	60	LC/MS Pos Early	397	2864	132.102	61-90-5	6106	C00123	HMDB00687	1.3884	0.9885	1.2186	0.9482	0.7917	0.8324	0.9977	0.6849	0.862	0.7594	1.1433	0.9898
N-acetylleucine	Amino Acid	Leucine, Isoleucine and Valine Metabolism	1587	LC/MS Neg	1082	2400	172.098	1188-21-2	70912	C02710	HMDB11756	0.8768	0.7062	1.0731	0.8422	0.7934	1.3692	1.7942	0.7286	1.8014	0.8275	0.8223	1.8612
4-methyl-2-oxopentanoate	Amino Acid	Leucine, Isoleucine and Valine Metabolism	22116	LC/MS Neg	100000551	2170	129.056	816-66-0	70	C00233	HMDB00695	1.1955	1.4951	1.6193	0.3984	0.2268	1.7506	0.5007	0.26	1	0.2584	0.6118	0.6965
isovalerylglycine	Amino Acid	Leucine, Isoleucine and Valine Metabolism	35107	LC/MS Neg	100001452	1950	158.082	16284-60-9	546304		HMDB00678	1.0344	0.3466	1.2896	0.9439	0.8995	1.4301	0.5132	0.5714	1.33	1.2914	1.159	0.8616
isovalerylcarnitine	Amino Acid	Leucine, Isoleucine and Valine Metabolism	34407	LC/MS Pos Early	100001393	3085	246.17	31023-24-2	6426851		HMDB00688	2.3224	2.2266	2.0097	1.0785	2.3688	0.6148	1.4377	2.6585	0.9111	2.7412	2.3172	1
beta-hydroxyisovalerate	Amino Acid	Leucine, Isoleucine and Valine Metabolism	12129	LC/MS Polar	1442	1149.8	117.056	625-08-1	69362		HMDB00754	1.3137	1.039	1.7064	0.9571	1.8529	1.1474	1.7078	1.8407	1.3843	0.3367	0.5245	0.3135
3-methylglutaconate	Amino Acid	Leucine, Isoleucine and Valine Metabolism	38667	LC/MS Polar	100002458	2579.6	143.035	5746-90-7	1551553		HMDB00522	1.1717	0.8657	1.6918	1.0008	0.7736	0.8008	1.0278	0.716	0.9897	0.4627	0.2326	0.2326
alpha-hydroxyisovalerate	Amino Acid	Leucine, Isoleucine and Valine Metabolism	46537	LC/MS Polar	100001300	1052	117.056	600-37-3	99823		HMDB00407	1.9519	1.5778	1.8945	2.2156	0.6207	0.9472	0.7444	1.3344	0.9144	0.7454	0.8884	0.4132
methylsuccinate	Amino Acid	Leucine, Isoleucine and Valine Metabolism	15745	LC/MS Polar	2051	2800	131.035	498-21-5	10349		HMDB01844	1.519	1.291	2.4129	0.9487	0.8461	0.7333	0.9382	0.7273	0.9386	1.0412	0.5868	0.481
isoleucine	Amino Acid	Leucine, Isoleucine and Valine Metabolism	1125	LC/MS Pos Early	376	2800	132.102	73-32-5	6306	C00407	HMDB00172	1.3804	1.0146	1.2094	0.9404	0.8144	0.7873	0.9684	0.6782	0.9504	0.8019	1.085	1.035
3-methyl-2-oxobutyrate	Amino Acid	Leucine, Isoleucine and Valine Metabolism	44526	LC/MS Polar	100000936	911	115.04	3715-29-5	49	C00141	HMDB00019	1.0088	1.2999	1.8741	0.3027	0.1987	1.1121	0.4277	0.1987	0.9958	0.2313	0.7069	0.871
3-methyl-2-oxovalerate	Amino Acid	Leucine, Isoleucine and Valine Metabolism	15676	LC/MS Neg	100000036	2064.2	129.056	1460-34-0;51829-07-3	47	C00671	HMDB03736	0.6322	1.1511	0.2648	0.2648	0.2648	0.2648	0.3381	0.2648	0.6534	0.3531	0.2648	0.5223
2-methylbutyrylcarnitine (C5)	Amino Acid	Leucine, Isoleucine and Valine Metabolism	45095	LC/MS Pos Early	100001509	3035	246.17	31023-25-3	6426901		HMDB00378	2.0596	0.862	1.4709	1.2056	1.9695	0.4924	1.7463	1.8288	0.4801	0.7197	0.3358	0.3358
valine	Amino Acid	Leucine, Isoleucine and Valine Metabolism	1649	LC/MS Pos Early	566	2479	118.086	72-18-4	6287	C00183	HMDB00883	1.5266	0.9477	1.2027	0.9371	0.74	0.7669	0.9903	0.6634	0.8064	0.8208	1.1971	1.0097
N-acetylvaline	Amino Acid	Leucine, Isoleucine and Valine Metabolism	1591	LC/MS Neg	1084	1704	158.082	96-81-1	66789		HMDB11757	0.9498	1.0051	0.8162	0.7162	0.7257	0.9512	1.1989	0.8588	0.9949	0.832	0.7116	1.284
isobutyrylcarnitine	Amino Acid	Leucine, Isoleucine and Valine Metabolism	33441	LC/MS Pos Early	100001055	2810	232.154	25518-49-4	168379		HMDB00736	2.9558	1.8523	3.7388	1.3122	3.2042	1	3.1691	3.4423	1.5079	1.3244	0.5107	0.2064
3-hydroxyisobutyrate	Amino Acid	Leucine, Isoleucine and Valine Metabolism	1549	LC/MS Polar	111	1619	103.04	2068-83-9	87	C06001	HMDB00336	2.2004	0.8771	1.742	0.8089	0.9795	1.416	1.5688	1.8554	1.2032	0.1936	0.1936	0.1936
methionine	Amino Acid	Methionine, Cysteine, SAM and Taurine Metabolism	1302	LC/MS Pos Early	415	2526	150.058	63-68-3	6137	C00073	HMDB00696	1.2835	1.0121	1.1272	0.9412	0.7436	0.5759	0.8628	0.6367	0.5891	0.6306	1.0904	0.821
N-acetylmethionine	Amino Acid	Methionine, Cysteine, SAM and Taurine Metabolism	1589	LC/MS Neg	1083	1787	190.054	65-82-7	448580	C02712	HMDB11745	0.8517	0.8904	1.0732	1.0629	0.9409	0.6677	1.1214	0.7173	0.4364	0.4847	0.8618	0.7137
N-formylmethionine	Amino Acid	Methionine, Cysteine, SAM and Taurine Metabolism	2829	LC/MS Neg	194	1543.8	176.039	4289-98-9	439750	C03145	HMDB01015	0.6291	0.7102	0.8527	0.4488	0.5419	1.0358	0.8805	0.5429	0.9477	0.9642	0.6916	1.3331
methionine sulfone	Amino Acid	Methionine, Cysteine, SAM and Taurine Metabolism	44878	LC/MS Pos Early	100004635	1250	182.048	820-10-0	69961			1.6067	0.9794	1.118	0.7954	0.8622	0.9839	1.1937	0.6956	0.921	0.8778	0.3545	0.2038
methionine sulfoxide	Amino Acid	Methionine, Cysteine, SAM and Taurine Metabolism	18374	LC/MS Pos Early	100000039	1272	166.053	3226-65-1	158980	C02989	HMDB02005	1.5188	0.973	1.027	1.1178	1.0753	0.672	1.1076	0.922	0.8369	0.8349	1.5143	1.4097
N-acetylmethionine sulfoxide	Amino Acid	Methionine, Cysteine, SAM and Taurine Metabolism	45428	LC/MS Pos Early	100005463	880	208.064		193368			0.9911	1.0783	0.9093	0.8465	0.9873	0.7763	1.438	0.9724	0.6662	0.4531	1.0089	0.6473
S-adenosylmethionine (SAM)	Amino Acid	Methionine, Cysteine, SAM and Taurine Metabolism	15915	LC/MS Pos Early	1263	3002	399.144	24346-00-7;86867-01-8;86867-0108	34755	C00019	HMDB01185	1.1708	1.305	1.2668	0.9661	0.7709	1.3349	1.148	0.6695	1.3525	0.741	1.2141	1.2027
S-adenosylhomocysteine (SAH)	Amino Acid	Methionine, Cysteine, SAM and Taurine Metabolism	42382	LC/MS Pos Early	197	2832	385.129	979-92-0	439155	C00021	HMDB00939	0.8054	0.7221	0.6736	0.703	0.8522	1.1301	1.0461	0.7741	1.3081	0.9599	0.8564	0.9149
cystathionine	Amino Acid	Methionine, Cysteine, SAM and Taurine Metabolism	15705	LC/MS Pos Early	310	2270	223.075	535-34-2	439258	C02291	HMDB00099	0.318	0.318	0.318	0.318	0.318	0.318	0.318	0.318	0.318	0.318	0.318	0.318
cysteine	Amino Acid	Methionine, Cysteine, SAM and Taurine Metabolism	1868	LC/MS Pos Early	800	1488	122.027	52-90-4;56-89-3	5862	C00097	HMDB00574	0.9143	0.4311	0.8095	0.5614	0.3795	0.4433	0.3842	0.3359	0.3836	0.4302	0.8721	0.7161
N-acetylcysteine	Amino Acid	Methionine, Cysteine, SAM and Taurine Metabolism	1586	LC/MS Pos Early	1107	1416	164.038	616-91-1	12035	C06809	HMDB01890	0.2511	0.2511	0.2511	0.2982	0.2511	0.2511	0.2511	0.2511	0.2511	0.2511	0.6407	0.4925
cysteine s-sulfate	Amino Acid	Methionine, Cysteine, SAM and Taurine Metabolism	22176	LC/MS Neg	100000808	640.9	199.969	1637-71-4	115015	C05824	HMDB00731	1.6984	1.0718	1.2218	1.2926	1.1896	1.1898	1.171	0.9855	0.7562	0.4017	0.9088	1.0145
cysteine sulfinic acid	Amino Acid	Methionine, Cysteine, SAM and Taurine Metabolism	37443	LC/MS Pos Early	100002113	597	154.017	207121-48-0	109	C00606	HMDB00996	0.9617	0.7439	1.8247	1.6152	1.6381	0.5046	0.8826	2.2096	1.0383	0.3187	2.3477	0.5636
hypotaurine	Amino Acid	Methionine, Cysteine, SAM and Taurine Metabolism	590	LC/MS Pos Early	358	724	110.027	300-84-5	107812	C00519	HMDB00965	2.5632	1.4437	1.7808	2.0607	2.2626	1.5916	2.3672	1.5943	1.2575	1.0209	0.8917	0.5846
taurine	Amino Acid	Methionine, Cysteine, SAM and Taurine Metabolism	2125	LC/MS Neg	512	690	124.007	107-35-7	1123	C00245	HMDB00251	3.2331	1.3844	1.7024	2.3804	2.4501	1.8252	2.6776	1.6919	1.3333	0.9579	0.9159	0.7715
N-acetyltaurine	Amino Acid	Methionine, Cysteine, SAM and Taurine Metabolism	48187	LC/MS Neg	100005466	800	166.018		159864			0.9831	0.672	0.9449	0.8846	0.7174	1.4008	1.2265	0.6285	1.1943	0.6178	0.3495	0.4005
2-hydroxybutyrate/2-hydroxyisobutyrate	Amino Acid	Methionine, Cysteine, SAM and Taurine Metabolism	52281	LC/MS Polar	100008928	1258	103.04					1.9369	0.9978	1.6594	1.3527	0.7805	2.3284	0.8041	0.8566	1.6834	0.7068	0.4581	0.6894
arginine	Amino Acid	Urea cycle; Arginine and Proline Metabolism	1638	LC/MS Pos Early	231	2825	175.119	1119-34-2	232	C00062	HMDB00517	1.2533	0.9768	1.1353	0.9266	0.6317	0.6883	0.737	0.5215	0.7551	0.474	1.0908	0.8031
urea	Amino Acid	Urea cycle; Arginine and Proline Metabolism	1670	LC/MS Pos Early	533	700	121.072	57-13-6	1176	C00086	HMDB00294	2.4569	1.1194	1.8366	0.8343	0.9898	0.4291	0.5493	0.8413	0.4278	0.6778	0.3559	0.3559
ornithine	Amino Acid	Urea cycle; Arginine and Proline Metabolism	1493	LC/MS Pos Early	444	2800	133.097	3184-13-2	6262	C00077	HMDB03374	1.795	0.8106	1.6751	0.975	1.0911	0.4928	1.0994	1.0445	0.5829	1.5306	1.0221	0.6659
proline	Amino Acid	Urea cycle; Arginine and Proline Metabolism	1898	LC/MS Pos Early	480	1603	116.071	147-85-3	145742	C00148	HMDB00162	1.1255	0.9429	0.9381	0.8044	0.7443	0.711	0.9957	0.7325	0.8532	1.244	0.837	1.0279
citrulline	Amino Acid	Urea cycle; Arginine and Proline Metabolism	2132	LC/MS Pos Early	391	1520	176.103	372-75-8	9750	C00327	HMDB00904	1.1746	0.7306	1.1022	0.6212	0.5552	0.5472	0.4776	0.4811	0.7081	0.3744	0.2309	0.1868
argininosuccinate	Amino Acid	Urea cycle; Arginine and Proline Metabolism	15497	LC/MS Polar	232	4311	289.115	156637-58-0	16950;828	C03406	HMDB00052	2.2461	2.2497	1.406	1.5293	1.2498	0.5232	2.0293	1.09	0.5554	0.9451	2.889	0.9378
homoarginine	Amino Acid	Urea cycle; Arginine and Proline Metabolism	22137	LC/MS Pos Early	100000961	2882	189.135	156-86-5	9085	C01924	HMDB00670	1.9081	1.2506	1.8036	1.2366	0.7833	0.9494	1.238	0.8289	0.9017	0.8371	0.3547	0.2448
dimethylarginine (SDMA + ADMA)	Amino Acid	Urea cycle; Arginine and Proline Metabolism	36808	LC/MS Pos Early	100001810	2850	203.15	102783-24-4	123831	C03626	HMDB01539	1.5803	1.3559	1.189	1.1728	1.2283	0.42	1.0336	0.8786	0.367	0.6339	0.8676	0.5436
N-delta-acetylornithine	Amino Acid	Urea cycle; Arginine and Proline Metabolism	43249	LC/MS Neg	100004523	858	173.093		9920500			1.0731	1.5413	2.1616	0.4616	0.8507	1.5694	1.0926	0.8912	1.0692	1.9035	0.1426	0.2434
trans-4-hydroxyproline	Amino Acid	Urea cycle; Arginine and Proline Metabolism	32306	LC/MS Pos Early	1001	1064	132.065	51-35-4	5810	C01157	HMDB00725	1.8992	1.2806	1.5232	1.2386	1.3146	1.2099	1.7325	1.0526	1.2474	1.3367	0.836	0.4265
pro-hydroxy-pro	Amino Acid	Urea cycle; Arginine and Proline Metabolism	35127	LC/MS Pos Early	100001167	2128	229.118	18684-24-7	11673055		HMDB06695	2.2367	1.1864	1.3429	1.1919	1.0841	0.6694	1.3765	1	0.7634	1.0867	1.0778	0.6454
N-monomethylarginine	Amino Acid	Urea cycle; Arginine and Proline Metabolism	43586	LC/MS Pos Early	100004488	2845	189.135	53308-83-1	132862	C03884	HMDB29416	1.1167	1.1328	1.0857	0.8552	1.0228	0.2469	0.6597	0.5994	0.3845	0.4247	0.9449	0.5218
creatine	Amino Acid	Creatine Metabolism	27718	LC/MS Pos Early	1221	1947	132.077	57-00-1	586	C00300	HMDB00064	1.9104	1.2828	1.6991	1.3826	1.4332	2.2776	1.7108	1.1431	2.0498	1.0105	0.9895	1.0663
creatinine	Amino Acid	Creatine Metabolism	513	LC/MS Pos Early	275	2055	114.066	60-27-5	588	C00791	HMDB00562	2.1197	1.3082	2.4701	1.2446	1.4242	1.8316	1.4673	1.2474	1.6214	1	0.5639	0.6312
creatine phosphate	Amino Acid	Creatine Metabolism	33951	LC/MS Polar	100000112	3831	210.029	922-32-7	587	C02305	HMDB01511	0.7208	0.7418	1.1177	1.0693	1.2142	1.4129	1.3597	0.9661	0.8844	0.6179	0.3597	0.2846
guanidinoacetate	Amino Acid	Creatine Metabolism	43802	LC/MS Pos Early	344	1937	118.061	352-97-6	763	C00581	HMDB00128	1.143	1.028	0.9363	1.828	1.3303	0.9762	2.8731	1.2254	0.9562	1.3266	0.9106	2.1272
putrescine	Amino Acid	Polyamine Metabolism	1408	LC/MS Pos Early	49	3027	89.1073	110-60-1	1045	C00134	HMDB01414	0.4019	0.8037	0.8653	0.6699	0.4851	1.2989	1.1538	0.8071	1.2797	0.8803	1.7072	0.9455
spermidine	Amino Acid	Polyamine Metabolism	485	LC/MS Pos Early	50	3355	146.165	124-20-9	1102	C00315	HMDB01257	1.3805	1.0533	1.2886	1.1618	0.8138	1.4221	1.1282	0.6515	1.4407	0.3326	1.5408	0.8741
5-methylthioadenosine (MTA)	Amino Acid	Polyamine Metabolism	1419	LC/MS Pos Early	212	2752	298.097	2457-80-9	439176	C00170	HMDB01173	1.1783	1.1683	1.5427	0.8998	0.7443	1.6319	1.1959	0.723	1.5477	0.7729	1.095	0.9693
N(1)-acetylspermine	Amino Acid	Polyamine Metabolism	32360	LC/MS Pos Early	1200	3356	245.234	77928-70-2	916	C02567	HMDB01186	0.1279	0.1279	0.1279	0.1279	0.1279	0.1279	0.1279	0.1279	0.1279	0.1279	0.1279	0.1279
N-acetylputrescine	Amino Acid	Polyamine Metabolism	37496	LC/MS Pos Early	192	2230	131.118	18233-70-0	122356	C02714	HMDB02064	0.1794	0.4196	0.3716	0.2481	0.2763	0.631	0.5797	0.4847	0.5192	1.3652	1.2174	1.9744
4-guanidinobutanoate	Amino Acid	Guanidino and Acetamido Metabolism	15681	LC/MS Pos Early	100000096	2320	146.092	463-003;463-00-3	500	C01035	HMDB03464	1.2602	0.9783	1.0217	1.2139	1.0482	0.8111	1.4703	1.0361	0.9055	1.1101	1.2112	1.9886
glutathione, reduced (GSH)	Amino Acid	Glutathione Metabolism	2127	LC/MS Neg	496	790	306.077	70-18-8	124886	C00051	HMDB00125	0.5619	0.3505	0.394	0.7681	0.5422	1.1347	0.8653	0.4438	0.4681	0.86	0.5145	2.9909
glutathione, oxidized (GSSG)	Amino Acid	Glutathione Metabolism	27727	LC/MS Pos Early	448	2667	613.159	103239-24-3	65359	C00127	HMDB03337	0.967	1.3059	0.9807	0.7066	0.7397	1.0193	0.6703	0.4649	0.5899	0.9309	0.3778	0.7034
cysteine-glutathione disulfide	Amino Acid	Glutathione Metabolism	35159	LC/MS Pos Early	100001437	2465	427.095	13081-14-6	4247235		HMDB00656	2.0547	2.0266	2.181	0.9593	1.0545	0.5435	0.6057	0.7226	0.3727	0.9233	1.4314	0.4944
S-methylglutathione	Amino Acid	Glutathione Metabolism	33944	LC/MS Pos Early	100001259	2200	322.107	2922-56-7	3605667	C11347		0.5598	0.5598	0.5598	1	0.7177	0.5598	0.5598	0.5598	0.5598	0.7191	0.5598	0.5598
S-lactoylglutathione	Amino Acid	Glutathione Metabolism	15731	LC/MS Neg	1343	1248	378.098	54398-03-7	440018	C03451	HMDB01066	1.1008	0.8992	1.1422	1.6338	1.1103	3.2282	1.8466	1.2029	1.1185	2.1503	0.7736	4.1444
cysteinylglycine	Amino Acid	Glutathione Metabolism	35637	LC/MS Pos Early	278	2132	179.048	19246-18-5	439498	C01419	HMDB00078	0.7474	0.1623	0.2851	0.7505	0.5352	0.9074	0.7924	0.3086	0.531	1	0.5131	3.0969
5-oxoproline	Amino Acid	Glutathione Metabolism	1494	LC/MS Neg	1021	738.5	128.035	98-79-3	7405	C01879	HMDB00267	0.9835	1.114	1.5401	0.6136	0.5539	1.2302	0.6427	0.4533	1.2695	0.7137	3.5086	3.1436
ophthalmate	Amino Acid	Glutathione Metabolism	34592	LC/MS Pos Early	100001311	2085	290.135	495-27-2	7018721		HMDB05765	2.132	1.49	1.8198	2.212	2.5913	1.6109	3.6077	2.0148	1.5742	1.5453	0.8042	0.9414
4-hydroxy-nonenal-glutathione	Amino Acid	Glutathione Metabolism	48504	LC/MS Neg	100006240	3387.5	462.192	99927-70-5				0.4741	0.4741	0.4741	0.5736	0.7773	2.556	0.753	0.4741	1.0587	1.049	0.4741	0.4741
gamma-glutamylcysteine	Peptide	Gamma-glutamyl Amino Acid	1778	LC/MS Pos Early	1036	2118	251.07	636-58-8	842	C00669	HMDB01049	0.5453	0.209	0.2447	0.5461	0.5677	0.7487	1.5628	0.6213	0.9486	0.6313	1.0514	3.3253
gamma-glutamylglutamate	Peptide	Gamma-glutamyl Amino Acid	36738	LC/MS Pos Early	331	1775	277.103	1116-22-9	92865	C05282	HMDB11737	0.978	0.7554	0.9466	0.7611	0.7929	0.9772	0.9394	0.7796	0.905	0.9837	0.9681	1.4036
gamma-glutamylglutamine	Peptide	Gamma-glutamyl Amino Acid	2730	LC/MS Pos Early	1140	1430	276.119	10148-81-9	150914	C05283	HMDB11738	1.1284	0.294	0.281	0.475	0.5138	0.5581	0.5823	0.4093	0.3671	0.6935	0.3675	1.0893
gamma-glutamylglycine	Peptide	Gamma-glutamyl Amino Acid	33949	LC/MS Pos Early	100001294	1535	205.082	1948-29-4	165527		HMDB11667	1.5809	0.6585	0.8853	0.9327	1.1738	0.6058	1.4251	1.0205	0.5421	1.1168	0.9562	1.8946
gamma-glutamylhistidine	Peptide	Gamma-glutamyl Amino Acid	18245	LC/MS Pos Early	1235	2740	285.119	37460-15-4	7017195			1.1287	0.6269	0.6269	0.6269	0.6269	0.6269	0.6269	0.6269	0.6269	0.6865	0.6269	1.2385
gamma-glutamylisoleucine*	Peptide	Gamma-glutamyl Amino Acid	34456	LC/MS Pos Early	100001485	2940	261.144		14253342		HMDB11170	1.7163	0.91	1.1613	1.0198	1.2139	1.1115	1.4323	1.0576	1.0887	1.7644	1.3383	1.8838
gamma-glutamylleucine	Peptide	Gamma-glutamyl Amino Acid	18369	LC/MS Pos Early	1268	2991	261.144	2566-39-4	151023		HMDB11171	1.6971	0.9973	1.1296	1.0027	1.1786	1.1019	1.5887	1.0698	1.0802	1.6935	1.266	1.7971
gamma-glutamyl-epsilon-lysine	Peptide	Gamma-glutamyl Amino Acid	33934	LC/MS Pos Early	100001262	2717	276.155	17105-15-6	7015684;7015685		HMDB03869	1.8036	0.987	0.9146	0.8745	0.7019	0.3876	1.0196	0.7607	0.343	0.9721	0.8182	0.5949
gamma-glutamylphenylalanine	Peptide	Gamma-glutamyl Amino Acid	33422	LC/MS Neg	100000491	1825	293.114	7432-24-8	111299		HMDB00594	2.0862	0.9507	1.3124	1	1.1499	1.0576	1.4507	0.9829	0.5163	2.1998	1.5622	2.4478
gamma-glutamylvaline	Peptide	Gamma-glutamyl Amino Acid	43829	LC/MS Neg	100001126	1072	245.114	2746-34-1	7015683		HMDB11172	1.621	1.0566	1.4026	0.864	1.3204	1.5907	1.5882	1.0709	0.9434	2.5538	1.221	1.8226
carnosine	Peptide	Dipeptide Derivative	1768	LC/MS Neg	249	804	225.099	305-84-0	439224	C00386	HMDB00033	1.6682	1.2254	1.6147	1.4597	1.6205	1.0855	2.0977	1.3605	0.8643	1.3812	0.6531	0.4381
alanylleucine	Peptide	Dipeptide	37093	LC/MS Pos Early	100001890	3055	203.139	1638-60-4	259583		HMDB28691	0.2091	0.1566	0.1566	0.8884	0.3498	0.1566	0.9937	0.6276	0.1566	0.1566	0.8362	1.1109
glutaminylleucine	Peptide	Dipeptide	42994	LC/MS Neg	100003160	1865	258.146					0.3362	0.2997	0.2997	0.5079	0.2997	0.2997	0.5637	0.4956	0.2997	0.3161	0.6194	1.0777
glycylisoleucine	Peptide	Dipeptide	36659	LC/MS Pos Early	100001790	3002	189.123	19461-38-2	88079		HMDB28844	0.3732	0.5231	0.6226	1.0107	0.9225	0.2749	0.996	0.8295	0.2749	0.2749	1.004	0.974
glycylleucine	Peptide	Dipeptide	34398	LC/MS Pos Early	100001258	3059	189.123	869-19-2	92843	C02155	HMDB00759	0.4485	0.4381	0.4667	1.1595	1.0105	0.271	1.0999	0.9113	0.3279	0.4089	0.9895	1.0769
glycylvaline	Peptide	Dipeptide	18357	LC/MS Pos Early	100000487	2734	175.108	1963-21-9	97417		HMDB28854	0.521	0.4574	0.6665	0.929	0.7558	0.3894	0.9542	0.7421	0.5326	0.4632	1.2101	1.0201
histidylalanine	Peptide	Dipeptide	42027	LC/MS Pos Early	100003542	3014	227.114	16874-75-2	351667			0.4202	0.6835	0.4752	1.2362	1.0527	0.4202	0.7998	0.9531	0.4202	0.4397	1.2304	0.6955
isoleucylglycine	Peptide	Dipeptide	40008	LC/MS Neg	100003169	1992	187.109	868-28-0	342532			0.4633	0.4746	0.4568	0.9539	0.875	0.33	1.0461	0.8061	0.4045	0.6142	0.9338	1.2505
leucylalanine	Peptide	Dipeptide	40010	LC/MS Pos Early	100003179	2801	203.139	7298-84-2	259321			0.3178	0.3178	0.3178	0.3178	0.3178	0.3178	0.3178	0.3178	0.3178	0.3178	0.3178	0.3178
leucylglycine	Peptide	Dipeptide	40045	LC/MS Pos Early	100003185	2778	189.123	686-50-0	79070			1.1059	0.2906	0.4757	2.3301	0.3453	0.1888	0.7625	0.6811	0.4863	0.1867	1.4781	0.7642
lysylleucine	Peptide	Dipeptide	40020	LC/MS Pos Early	100003196	3370	260.197	7369-79-1	4682588			0.2252	0.2252	0.2252	0.3295	0.2252	0.2252	0.2252	0.2252	0.2252	0.2252	0.2252	0.2252
phenylalanylalanine	Peptide	Dipeptide	41374	LC/MS Neg	100003589	2745	235.109	3918-87-4	6993123;5488196			0.6089	0.7895	0.6295	1.0439	0.8606	0.9633	1.2203	0.6999	0.7637	0.8605	1.0367	1.8347
phenylalanylglycine	Peptide	Dipeptide	41370	LC/MS Pos Early	100003588	2898	223.108	721-90-4	98207			0.3788	0.5601	0.4572	0.9988	0.7063	0.2358	0.6808	0.5404	0.2212	0.3591	1.1807	1.0012
prolylglycine	Peptide	Dipeptide	40703	LC/MS Pos Early	100003674	2136	173.092	2578-57-6	7408076;6426709			0.7737	0.9459	1.5878	0.6231	0.4117	0.5452	0.6212	0.4	0.5011	0.4893	0.7132	0.5931
threonylphenylalanine	Peptide	Dipeptide	31530	LC/MS Neg	100001125	2322	265.119	16875-27-7	4099799;4099798			0.4449	0.4488	0.1922	0.8565	0.7654	0.1922	1.3342	0.8018	0.1922	0.473	1.262	1.6773
tryptophylglycine	Peptide	Dipeptide	43028	LC/MS Neg	100003609	2481	260.104	7360-09-0	263471			0.3665	0.538	0.2041	0.6929	0.8536	0.2041	0.9771	0.7353	0.2041	0.4213	0.5521	0.7813
tyrosylglycine	Peptide	Dipeptide	41375	LC/MS Neg	100003598	1635	237.088	673-05-5	259323			0.5623	0.7839	0.7548	1.1692	0.9895	0.2242	1.0105	0.634	0.2593	0.5428	0.9156	0.6495
valylglutamine	Peptide	Dipeptide	42079	LC/MS Pos Early	100003640	2295	246.145	42854-54-6	5253209			0.3795	0.1505	0.1951	1.0777	0.4226	0.1505	1.0614	0.8377	0.1505	0.1961	0.9386	1.0779
valylglycine	Peptide	Dipeptide	40475	LC/MS Pos Early	100003641	2444	175.108	686-43-1	136487		HMDB29127	0.3673	0.0687	0.0687	1.0387	0.5788	0.0687	0.7203	0.7686	0.0687	0.2375	0.7799	1
valylleucine	Peptide	Dipeptide	39994	LC/MS Pos Early	100003210	3138	231.17	22906-55-4	352039		HMDB29131	0.4696	0.4921	0.2984	0.9764	0.7896	0.2984	1	0.6157	0.2984	0.2984	1.1158	1.6203
leucylglutamine*	Peptide	Dipeptide	48189	LC/MS Pos Early	100003183	2620	260.161		4305457			0.6022	0.5666	0.7409	1.3514	0.628	0.221	0.8747	0.7408	0.3689	0.3868	0.9912	1.0298
phenylacetylglycine	Peptide	Acetylated Peptides	33945	LC/MS Neg	100001275	2375	192.067	500-98-1	68144	C05598	HMDB00821	1.1122	1.2773	1.6767	0.4392	0.7274	1.0437	0.4464	0.5107	0.8935	0.8573	38.3958	18.489
glucose	Carbohydrate	Glycolysis, Gluconeogenesis, and Pyruvate Metabolism	48152	LC/MS Polar	572	2342	225.062	50-99-7	79025	C00031	HMDB00122	4.4467	2.0612	5.6659	3.6162	2.3244	2.1666	0.1707	0.5211	1.1896	0.7623	1.6124	0.1299
glucose 6-phosphate	Carbohydrate	Glycolysis, Gluconeogenesis, and Pyruvate Metabolism	31260	LC/MS Polar	291	4537	259.022	103192-55-8	5958	C00668	HMDB01401	2.2562	2.3494	1.73	1.6235	3.3598	1.3234	1.0071	1.5299	0.6162	1.67	1.2773	0.7387
fructose-6-phosphate	Carbohydrate	Glycolysis, Gluconeogenesis, and Pyruvate Metabolism	12021	LC/MS Polar	1232	4261	259.022	103213-47-4	69507	C05345	HMDB00124	1.7718	1.9666	1.6459	1.4617	1.0829	1.3698	0.8725	1.4844	0.9607	1.4854	1.179	1.0393
Isobar: fructose 1,6-diphosphate, glucose 1,6-diphosphate, myo-inositol 1,4 or 1,3-diphosphate	Carbohydrate	Glycolysis, Gluconeogenesis, and Pyruvate Metabolism	46896	LC/MS Neg	100002180	551	338.989					0.6691	1.5236	1.2877	0.9212	1.7071	21.1168	2.6154	1.9237	9.2404	1.2849	0.4653	2.7009
dihydroxyacetone phosphate (DHAP)	Carbohydrate	Glycolysis, Gluconeogenesis, and Pyruvate Metabolism	15522	LC/MS Neg	309	603	168.991	102783-56-2	668	C00111	HMDB01473	1.1769	1.3655	1.9391	1.293	1.5733	3.7319	1.369	1.2797	3.1243	1.0071	0.7105	1.1703
3-phosphoglycerate	Carbohydrate	Glycolysis, Gluconeogenesis, and Pyruvate Metabolism	1414	LC/MS Neg	132	583	184.986	80731-10-8	724	C00597	HMDB00807	0.9811	1.1046	1.031	1.0189	0.6776	1.2256	1.6596	1.2054	0.4619	1.1057	1.7053	0.5664
phosphoenolpyruvate (PEP)	Carbohydrate	Glycolysis, Gluconeogenesis, and Pyruvate Metabolism	597	LC/MS Neg	463	587.3	166.975	10526-80-4	1005	C00074	HMDB00263	1.058	1.2928	1.4052	1.2567	0.821	0.7541	1.4845	1.4343	0.2345	1.5604	2.0692	0.4353
pyruvate	Carbohydrate	Glycolysis, Gluconeogenesis, and Pyruvate Metabolism	48990	LC/MS Polar	823	1083	87.0088	127-17-3	1060	C00022	HMDB00243	0.538	0.4871	0.8607	0.6931	0.4826	2.0123	1.3174	0.5198	2.4177	0.3352	0.4329	3.1093
lactate	Carbohydrate	Glycolysis, Gluconeogenesis, and Pyruvate Metabolism	527	LC/MS Neg	482	681.6	89.0244	79-33-4	612	C00186	HMDB00190	1.1496	0.9804	0.8084	0.7446	0.6228	0.8183	0.9875	0.642	0.8086	0.6155	1.0001	0.9999
glycerate	Carbohydrate	Glycolysis, Gluconeogenesis, and Pyruvate Metabolism	1572	LC/MS Polar	1052	2070.4	105.019	600-19-1	752	C00258	HMDB00139	0.6631	0.558	0.9469	1.1055	0.4572	0.6676	0.9225	0.4833	0.5829	0.3937	3.1594	2.7715
6-phosphogluconate	Carbohydrate	Pentose Phosphate Pathway	15442	LC/MS Neg	100000341	583.9	275.017	921-62-0;53411-70-4	91493	C00345	HMDB01316	0.9208	1.4294	1.7668	0.8483	1.1017	3.4739	1.6974	1.1555	1.6611	0.7713	1	0.5462
ribose 5-phosphate	Carbohydrate	Pentose Phosphate Pathway	561	LC/MS Polar	19	4193	229.012	18265-46-8;108321-05-7		C00117	HMDB01548	0.2112	0.4781	0.6825	0.9338	3.4879	0.2112	1.5527	1.6376	0.6604	0.2112	1.6873	1.2626
ribose 1-phosphate	Carbohydrate	Pentose Phosphate Pathway	1763	LC/MS Polar	219	4025	229.012	50-99-7;58459-37-3	439236	C00620	HMDB01489	0.7841	0.684	0.9318	1.7077	2.9831	3.0217	3.6398	2.3254	2.4323	0.8013	1.8892	3.4116
sedoheptulose-7-phosphate	Carbohydrate	Pentose Phosphate Pathway	35649	LC/MS Neg	100001628	599.6	289.033	2646-35-7	616	C05382	HMDB01068	1.0744	1	1.503	1.2128	1.5507	1.8898	1.1659	1	1.6704	0.8046	1.0718	1.2403
ribulose/xylulose 5-phosphate	Carbohydrate	Pentose Phosphate Pathway	37288	LC/MS Polar	100002179	3888	229.012			C00199		1	1.3073	1.0659	1.39	3.7423	2.9574	4.5248	3.3099	2.996	0.5277	1.9642	2.0062
ribose	Carbohydrate	Pentose Metabolism	1471	LC/MS Polar	914	1508.2	195.051	50-69-1	5779	C00121	HMDB00283	1.3583	1.9096	1.6853	1.0272	1.3585	1.2531	1.3588	1.1221	0.9728	0.8359	1.2423	0.942
ribitol	Carbohydrate	Pentose Metabolism	15772	LC/MS Polar	100000406	1789.6	151.061	488-81-3	6912	C00474	HMDB00508	1.0789	1.0687	1.6616	0.9058	0.7466	1.6129	0.9404	0.4743	1.3434	0.9323	0.4764	0.9483
ribonate	Carbohydrate	Pentose Metabolism	27731	LC/MS Polar	100001007	2425	165.041	5336-08-03	5460677	C01685	HMDB00867	3.2281	1.25	0.8105	2.4615	2.8838	0.7039	1.703	1.5489	0.4807	3.0427	2.2282	3.5214
arabitol/xylitol	Carbohydrate	Pentose Metabolism	48885	LC/MS Polar	100006430	1932.4	151.061					1.3776	1.2463	2.1671	1.4952	1.2979	1.446	1.4186	1.0468	1.6521	0.9856	0.8761	0.8771
ribulose/xylulose	Carbohydrate	Pentose Metabolism	48340	LC/MS Polar	100006122	1400	149.046					1.4461	1.5874	1.6699	1.2449	1.5177	1.4585	1.8708	1.1258	0.7191	0.7669	1.342	1.1545
arabonate/xylonate	Carbohydrate	Pentose Metabolism	48255	LC/MS Polar	100006115	2664.6	165.041					3.1637	1.7508	1.7667	2.8459	3.0055	0.6818	2.3762	1.5039	0.5646	1.4181	1.8122	1.0357
sedoheptulose	Carbohydrate	Pentose Metabolism	53237	LC/MS Polar	100002619	2255	209.067	3019-74-7	5459879		HMDB03219	1.6548	0.9108	1.2809	1.0892	1.1611	0.7549	0.7366	0.4674	0.7086	0.8242	0.9084	0.8422
maltotetraose	Carbohydrate	Glycogen Metabolism	15910	LC/MS Neg	100000275	910	665.215	34612-38-9	446495	C02052	HMDB01296	0.6682	1.1546	0.1891	0.7554	0.6355	0.1388	0.1388	0.1388	0.2506	0.9218	0.1388	0.1388
maltotriose	Carbohydrate	Glycogen Metabolism	44688	LC/MS Neg	100000276	812	503.162	1109-28-0	439586	C01835	HMDB01262	0.714	1.0981	2.1805	0.7432	0.6412	0.7242	0.226	0.3414	0.6274	1.0504	0.1839	0.0273
maltose	Carbohydrate	Glycogen Metabolism	15586	LC/MS Polar	913	3329.4	387.114	6363-53-7	10991489	C00208	HMDB00163	1.2138	1.1876	1.1026	0.6441	0.791	0.3491	0.375	0.6156	0.4696	0.0668	0.4443	0.0668
lactose	Carbohydrate	Disaccharides and Oligosaccharides	567	LC/MS Polar	393	3500	387.114	5965-66-2	84571	C00243	HMDB00186	0.0022	0.0022	0.0076	0.0027	0.0048	0.0022	1.0162	0.7337	1.2493	0.6219	1.5798	1.1162
fructose	Carbohydrate	Fructose, Mannose and Galactose Metabolism	577	LC/MS Polar	878	2022.2	179.056	57-48-7	5984	C00095	HMDB00660	1.8025	0.9325	1.7763	1.2266	0.7455	1.0315	0.6537	0.502	1.1696	0.5386	0.2185	0.1655
mannitol/sorbitol	Carbohydrate	Fructose, Mannose and Galactose Metabolism	46142	LC/MS Polar	100001740	2260	181.072		5780	C01507	HMDB00247	1.469	0.7431	1.5754	1.1895	0.7657	1.0298	0.8343	0.5202	1.2721	0.6982	0.3829	0.2695
mannose	Carbohydrate	Fructose, Mannose and Galactose Metabolism	48153	LC/MS Polar	803	2200	225.062	3458-28-4	18950	C00159	HMDB00169	1.2361	0.9946	1.4578	0.8429	1.0054	0.6215	0.6503	0.5775	0.5991	0.5542	1.1247	0.3086
mannose-6-phosphate	Carbohydrate	Fructose, Mannose and Galactose Metabolism	1469	LC/MS Polar	294	4510	259.022	70442-25-0;104872-94-8	439198	C00275	HMDB01078	1.9993	2.4687	1.5924	1.4207	2.6706	1.338	0.8469	1.1603	0.4719	1.2903	1.0054	0.5998
galactose 1-phosphate	Carbohydrate	Fructose, Mannose and Galactose Metabolism	15706	LC/MS Polar	100000300	4552	259.022	19046-60-7	123912	C00446	HMDB00645	17.306	21.9793	11.0313	10.4118	6.7009	18.1727	1.4782	1.3501	0.4847	0.9687	1.1534	1.2516
galactonate	Carbohydrate	Fructose, Mannose and Galactose Metabolism	27719	LC/MS Polar	100001026	3085	195.051	299-28-5	128869	C00880	HMDB00565	2.1713	1.5813	1.4276	1.7248	2.0825	1.0395	1.7864	1.2432	0.7124	0.9605	1.8069	1.591
UDP-glucose	Carbohydrate	Nucleotide Sugar	32344	LC/MS Polar	1096	3950	565.048	117756-22-6	8629	C00029	HMDB00286	0.0181	0.0089	0.0089	0.0262	0.0391	0.1934	0.1019	0.0406	1.0845	0.0089	0.0378	0.3586
UDP-galactose	Carbohydrate	Nucleotide Sugar	15860	LC/MS Polar	100000298	4000	565.048	2956-16-3;91183-98-1;137868-52-1	18068	C00052	HMDB00302	2.6316	1.827	1.8403	1.9062	1.6699	3.1419	1.1734	0.9469	1.0993	0.1198	0.4822	1.0434
UDP-glucuronate	Carbohydrate	Nucleotide Sugar	2763	LC/MS Neg	1097	588	579.027	28053-08-9;63700-19-6	17473	C00167	HMDB00935	1.0348	0.8433	2.3834	1.289	0.6151	4.7386	2.3609	0.8376	3.275	0.136	0.465	1.2115
guanosine 5'-diphospho-fucose	Carbohydrate	Nucleotide Sugar	15903	LC/MS Polar	335	4225	588.075	15839-70-0				0.6756	0.7499	0.8805	0.7942	0.6366	0.9142	1.0858	0.5246	0.8633	0.4388	0.6657	1.2296
UDP-N-acetylglucosamine/galactosamine	Carbohydrate	Nucleotide Sugar	46148	LC/MS Polar	100002957	3657	606.074					1.5378	1.1035	1.7287	1.2934	1.3271	1.5899	1.766	0.9674	1.4275	0.2259	1.0325	1.6132
cytidine 5'-monophospho-N-acetylneuraminic acid	Carbohydrate	Nucleotide Sugar	36831	LC/MS Neg	1223	650	613.14	3063-71-6	448209	C00128	HMDB01176	0.8589	1.2931	1.571	1.0408	1.0584	2.1059	1.5244	0.631	1.8899	1.1352	0.5842	0.8885
glucuronate	Carbohydrate	Aminosugar Metabolism	15443	LC/MS Polar	100000257	3233.3	193.035	207300-70-7	444791	C00191	HMDB00127	2.0532	1.4966	1.7052	1.5207	1.906	1.3603	1.3491	1.4478	1.3854	0.9554	0.9938	1.1137
N-acetylglucosamine 6-phosphate	Carbohydrate	Aminosugar Metabolism	15107	LC/MS Polar	1213	4114	300.049	102029-88-9	439219	C00357	HMDB02817	2.1344	2.0413	1.273	1.2737	2.2724	0.4997	1.2112	1.3964	0.3773	1	1.4415	1.1168
N-acetyl-glucosamine 1-phosphate	Carbohydrate	Aminosugar Metabolism	15741	LC/MS Polar	1212	4052	300.049	31281-59-1	440364	C04256	HMDB01367	1.3177	1.2931	1.0637	0.9363	1.9482	0.3951	1.2372	1.2015	0.2477	0.7483	1.247	0.7416
N-acetylneuraminate	Carbohydrate	Aminosugar Metabolism	32377	LC/MS Pos Early	1162	660	310.113	131-48-6	439197	C00270	HMDB00230	1.7338	1.4577	1.6598	1.4273	1.2494	1.1208	1.5391	0.9843	1.0184	0.9595	1.0778	0.9273
N-acetylglucosaminylasparagine	Carbohydrate	Aminosugar Metabolism	48149	LC/MS Pos Early	1215	1212	336.14	2776-93-4	123826	C04540	HMDB00489	0.5307	0.4184	0.5792	0.5848	0.8403	0.6503	0.7914	0.6647	0.8873	0.9932	0.6887	1.157
erythronate*	Carbohydrate	Aminosugar Metabolism	42420	LC/MS Polar	100001320	2186	135.03	88759-55-1	2781043		HMDB00613	1.3304	1.104	1.4601	1.1766	1.0413	1.0491	1.0975	0.7269	0.8782	0.4455	0.7156	1.0854
N-acetylglucosamine/N-acetylgalactosamine	Carbohydrate	Aminosugar Metabolism	46539	LC/MS Pos Early	100006435	715	222.097					2.8055	1.5917	3.0445	1.1568	1.1593	1.411	0.9451	0.9358	0.7474	1.0549	2.0189	1.484
citrate	Energy	TCA Cycle	1564	LC/MS Neg	1124	582	191.02	77-92-9	311	C00158	HMDB00094	0.4806	0.5755	1.4907	1.1894	0.8534	1.1969	1.0026	0.6718	0.8639	0.2916	0.1251	0.0701
aconitate [cis or trans]	Energy	TCA Cycle	46173	LC/MS Neg	100001359	580	173.009			C00417	HMDB00072	0.3833	0.572	1.4242	1.1358	0.9876	1.016	0.8508	0.7924	0.7055	0.3734	0.1148	0.1728
isocitric lactone	Energy	TCA Cycle	54724	LC/MS Polar	100009239	2970	173.009	4702-32-3	98259			0.191	1.8496	0.5645	0.5129	0.6343	0.386	0.8857	0.6998	0.191	0.3765	0.3863	0.191
alpha-ketoglutarate	Energy	TCA Cycle	528	LC/MS Polar	93	2700	145.014	305-72-6;328-50-7;22202-68-2	51	C00026	HMDB00208	0.5234	0.635	1.1954	0.612	0.6188	1.8097	1.1021	0.5931	1.9853	0.5123	0.368	0.5461
succinate	Energy	TCA Cycle	1437	LC/MS Polar	252	3149	117.019	110-15-6	1110	C00042	HMDB00254	0.4102	0.5899	0.6696	0.3564	0.2147	0.8523	0.7994	0.2898	1.1408	0.5801	1.6084	1.2187
fumarate	Energy	TCA Cycle	1643	LC/MS Polar	330	3084	115.004	100-17-8	444972	C00122	HMDB00134	1.7046	1.4526	1.4219	1.1055	1.0322	0.9404	1.9802	1.0023	1.1464	1.0637	1.4867	1.1346
malate	Energy	TCA Cycle	1303	LC/MS Neg	409	615.6	133.014	6915-15-7	525	C00149	HMDB00156	1.6695	1.4837	1.4347	1.1242	1.0153	1.3193	1.8639	0.9847	1.4023	0.9437	1.4594	0.9793
2-methylcitrate/homocitrate	Energy	TCA Cycle	52282	LC/MS Neg	100008929	575	205.035					1.7882	1.0267	1.5608	2.2348	3.0496	2.1627	2.8051	2.5602	1.7763	0.621	0.5135	1.1202
acetylphosphate	Energy	Oxidative Phosphorylation	15488	LC/MS Polar	1211	4013.9	138.98	94249-01-1	186	C00227	HMDB01494	1.7303	1.221	1.5692	0.144	1.2569	2.6638	1.0138	0.9198	2.1136	0.638	1.1842	0.5845
phosphate	Energy	Oxidative Phosphorylation	42109	LC/MS Pos Early	461	576	98.9842	7664-38-2	1061	C00009	HMDB01429	1.2398	1.0279	1.0648	1.0073	1.0126	1.216	1.4245	0.946	1.2748	0.7768	0.8808	1.0252
laurate (12:0)	Lipid	Medium Chain Fatty Acid	1645	LC/MS Neg	181	5300	199.17	143-07-7	3893	C02679	HMDB00638	1.0072	1.4699	1.3315	0.8212	0.6084	1.0635	0.7606	0.6261	1.0355	3.1545	1.7953	1.1023
5-dodecenoate (12:1n7)	Lipid	Medium Chain Fatty Acid	33968	LC/MS Neg	100001232	5224	197.155	2430-94-6	5312378		HMDB00529	1.7243	3.5959	2.2852	0.9953	0.6355	0.6208	0.9614	1.2908	1.0068	6.7204	4.9456	2.1697
myristate (14:0)	Lipid	Long Chain Fatty Acid	1365	LC/MS Neg	519	5440	227.202	544-63-8	11005	C06424	HMDB00806	1.183	1.2306	2.0217	1.6572	0.8376	0.9903	1.0097	0.7975	0.9903	2.307	1.5398	1.7418
myristoleate (14:1n5)	Lipid	Long Chain Fatty Acid	32418	LC/MS Neg	100001198	5346.9	225.186	544-64-9	5281119	C08322	HMDB02000	1.2561	2.1246	1.5609	1	0.8951	0.7198	1.0247	1.1242	0.5744	7.6026	2.9101	1.4764
pentadecanoate (15:0)	Lipid	Long Chain Fatty Acid	1361	LC/MS Neg	980	5521	241.217	1002-84-2;10002-84-2	13849	C16537	HMDB00826	1.4636	1.1573	1.9506	2.2732	1.264	1.1138	1.337	1.1921	0.9816	0.9172	1.0184	0.7147
palmitate (16:0)	Lipid	Long Chain Fatty Acid	1336	LC/MS Neg	424	5618	255.233	57-10-3	985	C00249	HMDB00220	1.7278	1.2469	1.8544	1.9938	1.1203	1.0215	1.4146	1.1047	1.1105	0.7952	1.1236	0.9785
palmitoleate (16:1n7)	Lipid	Long Chain Fatty Acid	33447	LC/MS Neg	452	5475	253.217	373-49-9	445638	C08362	HMDB03229	1.5953	1.2317	2.207	2.6939	1.4445	0.6461	1.5778	1.4029	0.534	1.5217	1.3514	0.9357
margarate (17:0)	Lipid	Long Chain Fatty Acid	1121	LC/MS Neg	891	5731	269.249	506-12-7	10465		HMDB02259	1.5618	1.1887	2.0423	3.0703	1.2726	1.201	1.5258	1.2622	1.1215	0.8052	0.9641	0.7609
10-heptadecenoate (17:1n7)	Lipid	Long Chain Fatty Acid	33971	LC/MS Neg	100001278	5555	267.233	29743-97-3	5312435		HMDB60038	2.9108	1.8896	3.9114	5.2632	2.7473	1.0381	3.0476	2.7595	0.8548	1.3085	1.6219	0.8306
stearate (18:0)	Lipid	Long Chain Fatty Acid	1358	LC/MS Neg	439	5872	283.264	57-11-4	5281	C01530	HMDB00827	1.5074	1.0823	1.5519	1.7705	0.966	1.1907	1.2376	0.9565	1.3464	0.712	0.937	1.0413
nonadecanoate (19:0)	Lipid	Long Chain Fatty Acid	1356	LC/MS Neg	892	6068	297.28	646-30-0	12591	C16535	HMDB00772	0.9474	1.0222	1.6145	1.9462	0.8329	1.2314	1.1771	0.703	0.8935	0.8335	0.7445	0.6198
10-nonadecenoate (19:1n9)	Lipid	Long Chain Fatty Acid	33972	LC/MS Neg	100001277	5780	295.264	73033-09-7	5312513		HMDB13622	1.6395	1.4222	2.1508	3.6482	1.9268	0.8085	1.8685	1.7407	0.6382	1.1148	1.1549	0.719
arachidate (20:0)	Lipid	Long Chain Fatty Acid	1118	LC/MS Neg	893	6295	311.296	506-30-9	10467	C06425	HMDB02212	1.06	0.9389	1.4924	1.896	0.7192	1.0067	0.9933	0.6492	0.9921	0.6526	0.7903	0.759
eicosenoate (20:1)	Lipid	Long Chain Fatty Acid	33587	LC/MS Neg	100001335	5950	309.28		5282768		HMDB02231	1.5902	1.2258	1.7202	2.4675	1.437	0.6576	1.2723	1.3094	0.4668	1.4017	1.2705	0.9468
tricosenoate (23:1)	Lipid	Long Chain Fatty Acid	53255	LC/MS Neg	100009068	6400	351.327		543855			1.1104	0.9654	1.7169	1.8911	0.656	0.5671	1.0835	0.7366	0.291	0.6829	0.7606	0.4684
behenate (22:0)*	Lipid	Long Chain Fatty Acid	12125	LC/MS Neg	314	6745	339.327	112-85-6	8215	C08281	HMDB00944	1.095	0.862	1.5176	1.6938	0.7192	0.8606	0.9532	0.5764	0.6598	0.6979	0.671	0.726
erucate (22:1n9)	Lipid	Long Chain Fatty Acid	1552	LC/MS Neg	1087	6355.6	337.311	112-86-7	5281116	C08316	HMDB02068	1.0858	1.0621	1.6359	2.0421	0.76	0.6642	0.9743	0.7735	0.403	1.1815	1.0572	0.8217
nervonate (24:1n9)*	Lipid	Long Chain Fatty Acid	52674	LC/MS Neg	100001231	6804	365.342	506-37-6	5281120	C08323	HMDB02368	1.138	0.9507	1.5134	1.8182	0.7541	0.5482	0.9471	0.5494	0.3079	0.9018	0.9394	0.7806
oleate/vaccenate (18:1)	Lipid	Long Chain Fatty Acid	52285	LC/MS Neg	100008930	5655	281.249					1.7596	1.302	1.9118	2.0409	1.3046	0.802	1.5112	1.2616	0.7646	0.9856	1.264	1.1067
eicosapentaenoate (EPA; 20:5n3)	Lipid	Polyunsaturated Fatty Acid (n3 and n6)	18467	LC/MS Neg	2050	5450	301.217	10-2005-9;10417-94-4	446284	C06428	HMDB01999	3.8033	1.3666	4.3631	6.7847	2.1552	1.7911	3.048	1.6506	1.0913	1.5623	0.9087	0.6451
docosapentaenoate (n3 DPA; 22:5n3)	Lipid	Polyunsaturated Fatty Acid (n3 and n6)	32504	LC/MS Neg	100001181	5571	329.249	2234-74-4	6441454	C16513	HMDB01976	2.1685	1.0013	3.004	5.1726	2.1669	1.2011	2.2898	1.7246	0.6425	0.8934	0.7247	0.7184
docosahexaenoate (DHA; 22:6n3)	Lipid	Polyunsaturated Fatty Acid (n3 and n6)	44675	LC/MS Neg	100000665	5525	327.233	6217-54-5	445580	C06429	HMDB02183	2.2965	1.0149	2.8665	4.6137	2.1825	1.1485	2.1443	1.6482	0.6438	0.9851	0.7025	0.6314
linoleate (18:2n6)	Lipid	Polyunsaturated Fatty Acid (n3 and n6)	1105	LC/MS Neg	180	5535	279.233	60-33-3	5280450	C01595	HMDB00673	2.4057	1.5893	3.1815	3.671	2.0495	1.017	2.1985	1.9301	0.8475	1.5475	1.378	0.983
dihomo-linolenate (20:3n3 or n6)	Lipid	Polyunsaturated Fatty Acid (n3 and n6)	35718	LC/MS Neg	100001739	5596	305.249	17046-59-2	5280581	C03242	HMDB02925	2.3672	1.1564	2.6442	3.163	2.0039	1.4543	2.1898	1.6712	1.1984	0.8549	1.0351	0.9271
arachidonate (20:4n6)	Lipid	Polyunsaturated Fatty Acid (n3 and n6)	1110	LC/MS Neg	229	5535	303.233	506-32-1	444899	C00219	HMDB01043	3.1451	1.1396	3.5918	5.4308	2.37	1.5249	2.8258	1.9498	0.9768	0.85	0.8745	0.8134
adrenate (22:4n6)	Lipid	Polyunsaturated Fatty Acid (n3 and n6)	32980	LC/MS Neg	100001193	5678	331.264	2091-25-0	5497181	C16527	HMDB02226	1.4984	0.4634	1.5735	2.7355	1.3102	0.5721	1.672	1.1642	0.5446	0.3926	0.4273	0.4184
docosapentaenoate (n6 DPA; 22:5n6)	Lipid	Polyunsaturated Fatty Acid (n3 and n6)	37478	LC/MS Neg	100001580	5624.5	329.249	25182-74-5	6441454	C16513	HMDB01976	1.0775	0.5781	1.1922	2.2164	1.0419	0.8341	1.1556	0.8493	0.7935	0.4116	0.4746	0.4788
docosadienoate (22:2n6)	Lipid	Polyunsaturated Fatty Acid (n3 and n6)	32415	LC/MS Neg	100001182	6034	335.296	7370-49-2	5282807	C16533	HMDB61714	1.0789	1.005	1.3664	1.7786	1.0621	0.6056	0.995	0.8676	0.4238	1.9906	1.0969	0.9301
dihomo-linoleate (20:2n6)	Lipid	Polyunsaturated Fatty Acid (n3 and n6)	17805	LC/MS Neg	1231	5730	307.264	2091-39-6	6439848	C16525	HMDB05060	1.299	0.9888	1.4657	2.0971	1.1387	0.6453	1.0112	1.0205	0.489	1.496	1.1235	1.1432
mead acid (20:3n9)	Lipid	Polyunsaturated Fatty Acid (n3 and n6)	35174	LC/MS Neg	100001472	5650	305.249	20590-32-3	5312531		HMDB10378	2.0078	1.2599	1.9215	2.2142	1.2859	0.9108	1.3437	1.2211	0.851	1.3881	1.2677	1.0892
15-methylpalmitate	Lipid	Fatty Acid, Branched	38768	LC/MS Neg	100002945	5695	269.249		17903417			1.3007	1.1876	1.7432	2.2863	1.2555	1.0305	1.7098	1.2128	0.9619	0.6651	1.0185	0.8159
17-methylstearate	Lipid	Fatty Acid, Branched	38296	LC/MS Neg	100002356	5993	297.28	2724-59-6	3083779			1.4371	0.9324	1.5818	2.2087	1.133	0.8557	1.1085	1.0364	0.7633	0.9865	0.7935	0.6323
2-hydroxyglutarate	Lipid	Fatty Acid, Dicarboxylate	37253	LC/MS Polar	100002070	3352.8	147.03	40951-21-1	43	C02630	HMDB00606	0.9852	2.653	1.6122	0.929	0.9078	1.579	1.3486	0.8102	2.1461	3.0086	3.5871	4.2255
2-hydroxyadipate	Lipid	Fatty Acid, Dicarboxylate	31934	LC/MS Polar	100001153	3000	161.046	18294-85-4	193530	C02360	HMDB00321	1.5015	1.3778	1.444	0.8036	0.4519	0.9614	0.9668	0.6771	0.437	1.3607	1.6002	0.437
maleate	Lipid	Fatty Acid, Dicarboxylate	20676	LC/MS Polar	100000707	2510	115.004	110-16-7	444266	C01384	HMDB00176	1.5581	0.8656	0.6579	1.5856	0.7017	0.6618	1.2064	0.7036	0.9752	1.0676	1.5845	2.1652
azelate (nonanedioate)	Lipid	Fatty Acid, Dicarboxylate	18362	LC/MS Neg	2029	1276	187.098	123-99-9	2266	C08261	HMDB00784	1.1604	1.4127	0.9616	0.6031	0.6642	1.5151	1.5365	0.6204	1.1153	0.9327	0.6532	0.9644
acetyl CoA	Lipid	Fatty Acid Metabolism	43840	LC/MS Neg	1830	1691	403.556	102029-73-2	444493	C00024	HMDB01206	0.2037	0.2037	0.2037	0.2037	0.2037	0.2037	0.2037	0.2037	0.2037	0.2037	0.2037	0.2037
butyrylcarnitine	Lipid	Fatty Acid Metabolism (also BCAA Metabolism)	32412	LC/MS Pos Early	100001054	2860	232.154	25576-40-3	439829	C02862	HMDB02013	0.1999	0.1999	0.1999	0.1999	0.1999	0.1999	0.1999	0.1999	0.1999	0.1999	0.1999	0.1999
propionylcarnitine	Lipid	Fatty Acid Metabolism (also BCAA Metabolism)	32452	LC/MS Pos Early	100001162	2590	218.139	17298-37-2	107738	C03017	HMDB00824	1.1438	0.2714	0.8707	0.841	1.0194	1.1442	1.4853	1.0171	1.174	0.185	0.2038	0.185
methylmalonate (MMA)	Lipid	Fatty Acid Metabolism (also BCAA Metabolism)	1496	LC/MS Polar	418	3078.4	117.019	516-05-2	487	C02170	HMDB00202	2.1468	1.2329	2.2438	2.1134	5.1744	2.1691	3.0718	3.2987	2.4891	0.3052	0.4648	0.4137
N-palmitoylglycine	Lipid	Fatty Acid Metabolism(Acyl Glycine)	42092	LC/MS Neg	100003686	5580	312.254	2441-41-0	151008			1.0512	0.6118	0.6118	2.0307	0.6996	0.6118	0.6118	0.8876	0.6118	0.7768	0.887	1.2625
acetylcarnitine	Lipid	Fatty Acid Metabolism(Acyl Carnitine)	32198	LC/MS Pos Early	100000802	2282	204.123	5080-50-2	1	C02571	HMDB00201	1.1226	0.4281	1.043	0.8817	0.7429	0.6546	0.93	0.6669	0.5983	0.3298	0.1603	0.1554
3-hydroxybutyrylcarnitine (1)	Lipid	Fatty Acid Metabolism(Acyl Carnitine)	43264	LC/MS Pos Early	100003926	2400	248.149		53481617		HMDB13127	0.9242	0.5437	0.7716	0.5284	0.2876	0.1825	1.2032	0.5551	0.1825	0.2409	0.1825	0.1825
laurylcarnitine	Lipid	Fatty Acid Metabolism(Acyl Carnitine)	34534	LC/MS Pos Late	100001392	1235	344.279	25518-54-1	10427569		HMDB02250	1	1.4839	1.1067	1.0277	0.658	0.3599	1.3625	0.9943	0.3599	1.5099	0.6991	0.3599
myristoylcarnitine	Lipid	Fatty Acid Metabolism(Acyl Carnitine)	33952	LC/MS Pos Late	100001270	1350	372.311	18822-89-4	53477791		HMDB05066	1.3659	1.2486	0.9854	1.0146	0.868	0.3949	1.8362	1.2913	0.3703	1.493	0.823	0.9499
palmitoylcarnitine	Lipid	Fatty Acid Metabolism(Acyl Carnitine)	44681	LC/MS Pos Late	100000776	1425	400.342	6865-14-1	461	C02990	HMDB00222	2.1227	1.0265	1.0438	1.6935	1.0256	0.6188	1.7346	0.9145	0.4392	1.0093	0.7117	1.0062
palmitoleoylcarnitine*	Lipid	Fatty Acid Metabolism(Acyl Carnitine)	53223	LC/MS Pos Late	100009406	1357	398.327					1.8303	0.7443	0.712	0.8545	0.6483	0.2324	1.1614	0.848	0.2116	1.0124	0.6323	0.5437
stearoylcarnitine	Lipid	Fatty Acid Metabolism(Acyl Carnitine)	34409	LC/MS Pos Late	100001391	1485	428.373	18822-91-8	6426855		HMDB00848	1.9677	1.4158	1.352	1.3211	0.6986	0.535	1.3269	0.669	0.5101	1.9791	1.499	1.9701
linoleoylcarnitine*	Lipid	Fatty Acid Metabolism(Acyl Carnitine)	46223	LC/MS Pos Late	100003151	1430	424.342	36816-10-1	6450015		HMDB06469	0.2085	0.2085	0.2085	0.2085	0.2085	0.2085	0.2085	0.2085	0.2085	0.2085	0.2085	0.2085
oleoylcarnitine	Lipid	Fatty Acid Metabolism(Acyl Carnitine)	35160	LC/MS Pos Late	100001501	1423	426.358	38677-66-6	6441392;53477789		HMDB05065	2.311	0.8509	0.7719	1.163	0.6418	0.285	1.0025	0.6102	0.2025	1.0121	0.7468	0.6382
deoxycarnitine	Lipid	Carnitine Metabolism	36747	LC/MS Pos Early	100001662	2052	146.118	6249-56-5	134	C01181	HMDB01161	1.7127	0.7445	0.9412	0.9441	1.0711	0.5735	1.3104	1.0133	0.5943	1.0419	0.5033	0.6113
carnitine	Lipid	Carnitine Metabolism	15500	LC/MS Pos Early	100000007	1978	162.113	461-05-2	10917	C00318	HMDB00062	2.3135	1.2413	1.4395	1.315	1.3342	1.1431	1.8486	1.2165	1.0969	1.4289	0.9049	0.5611
3-hydroxybutyrate (BHBA)	Lipid	Ketone Bodies	542	LC/MS Polar	254	1443.3	103.04	625-72-9	441	C01089	HMDB00357	2.0663	0.9599	1.7856	0.8354	0.7258	0.941	0.8823	0.6094	1.1094	0.5072	0.5072	0.5072
4-hydroxybutyrate (GHB)	Lipid	Fatty Acid, Monohydroxy	34585	LC/MS Pos Early	100001507	1148	87.0441	502-85-2	10413	C00989	HMDB00710	1.2087	1.1195	1.7323	0.5204	0.5818	0.7389	1.5711	0.7458	0.5204	0.6093	1.5968	0.8878
2-hydroxypalmitate	Lipid	Fatty Acid, Monohydroxy	35675	LC/MS Neg	100001579	5511.2	271.228	764-67-0	92836		HMDB31057	1.5529	1.6203	2.4944	2.4561	0.9531	0.8669	1.0098	0.8424	0.6273	1.0703	1.9199	0.6809
2-hydroxystearate	Lipid	Fatty Acid, Monohydroxy	17945	LC/MS Neg	1239	5695	299.259	629-22-1	69417	C03045		0.9847	0.8326	1.4193	1.1509	0.4617	1.0153	0.7908	0.5956	0.8953	0.8421	1.3724	0.7397
3-hydroxyoctanoate	Lipid	Fatty Acid, Monohydroxy	22001	LC/MS Neg	100000773	3446	159.103	88930-08-9	26613		HMDB01954	1.189	1.841	1.0241	0.9759	0.5249	1.0554	1.4968	0.6373	0.8079	0.2494	0.2494	0.2494
3-hydroxydecanoate	Lipid	Fatty Acid, Monohydroxy	22053	LC/MS Neg	100000997	4634.7	187.134	5561-87-5	26612		HMDB02203	2.1341	1.7383	1.2637	1.5126	0.7139	1.1593	2.1622	1	1.5244	0.4244	0.3778	0.1397
3-hydroxylaurate	Lipid	Fatty Acid, Monohydroxy	32457	LC/MS Neg	100001112	5175	215.165	53941-38-1	94216		HMDB00387	2.8659	2.6291	1.4571	2.385	1.1244	1.6892	3.5197	1.6472	1.6344	1.1175	0.8036	0.1647
3-hydroxymyristate	Lipid	Fatty Acid, Monohydroxy	21158	LC/MS Neg	100000882	5335	243.197	3422-31-9	16064			2.2888	1.6425	1.897	2.1381	1.0517	1.9501	2.5744	1.1387	1.2137	1.512	0.987	0.4658
13-HODE + 9-HODE	Lipid	Fatty Acid, Monohydroxy	37752	LC/MS Neg	100002196	5275	295.228		43013			1.0198	1.7139	1.4642	0.7412	0.9821	0.4858	0.9388	0.8976	0.4401	1.8044	1.2074	0.1938
14-HDoHE/17-HDoHE	Lipid	Fatty Acid, Monohydroxy	53034	LC/MS Neg	100009278	5296	343.228					1.1682	0.9924	1.1524	1.0076	1.0185	1.0229	1.1898	0.9068	0.6736	1.4396	0.5516	0.2962
prostaglandin E2	Lipid	Eicosanoid	7746	LC/MS Neg	487	4573	351.218	363-24-6	5280360	C00584	HMDB01220	1.9925	0.9893	1.5033	0.9826	1.0063	1.205	1.0431	1.0274	0.9937	0.5489	0.4789	0.5043
6-keto prostaglandin F1alpha	Lipid	Eicosanoid	20476	LC/MS Neg	100000571	4190	369.228	58961-34-8;58962-34-8	5280888	C05961	HMDB02886	1.0633	1.3559	1.3312	0.844	1.0874	0.6923	1.077	0.98	0.6889	0.9021	0.802	0.3693
15-HETE	Lipid	Eicosanoid	37538	LC/MS Neg	100000565	5298	319.228	54845-95-3	5280724	C04742	HMDB02110	1.2631	1.2702	1.2476	0.9705	1.0295	0.7912	1.243	0.9023	0.5723	1.2531	0.7708	0.2247
oleoyl ethanolamide	Lipid	Endocannabinoid	38102	LC/MS Pos Late	1137	1661	326.305	11-58-0;111-58-0	5283454		HMDB02088	1.0007	1.1021	1.1981	0.7949	1.0518	0.7397	0.9434	0.7584	0.6968	1.5216	1.1093	2.5239
12-HHTrE	Lipid	Eicosanoid	57393	LC/MS Neg	1261	5175	279.197	54397-84-1	5283141			1.092	1.4045	1.3601	0.8741	1.0753	0.6165	1.0483	0.8844	0.5605	0.9196	0.8348	0.2873
palmitoyl ethanolamide	Lipid	Endocannabinoid	38165	LC/MS Pos Late	1489	1643	300.29	544-31-0	4671	C16512	HMDB02100	1.4379	0.9511	1.4102	1.1847	1.46	0.9512	1.4222	1.3219	0.9096	0.8975	0.7782	1.4526
stearoyl ethanolamide	Lipid	Endocannabinoid	38625	LC/MS Pos Late	100002254	1787	328.321	111-57-9	27902		HMDB13078	0.8153	0.9902	1.1561	0.7943	0.8734	0.8961	1.0426	0.9463	1.0862	0.7701	0.5892	1.0588
N-oleoyltaurine	Lipid	Endocannabinoid	39732	LC/MS Neg	100003119	5610	388.253	52514-04-2	6437033			0.5671	0.5671	0.5671	0.5671	0.5671	0.5671	0.5671	0.5671	0.5671	0.5671	0.5671	0.5671
N-stearoyltaurine	Lipid	Endocannabinoid	39730	LC/MS Neg	100003240	5782	390.268	63155-80-6	168274			3.357	1.1241	1.8556	2.4723	1.3081	1	1.0821	0.9205	0.5064	1.7642	1.7355	2.0997
linoleoyl ethanolamide	Lipid	Endocannabinoid	52608	LC/MS Neg	100006726	6150	322.275	68171-52-8	5283446		HMDB12252	0.9657	0.9338	1.5212	0.7348	0.603	1.0343	0.4708	0.2653	0.5003	3.3009	0.7541	2.5055
myo-inositol	Lipid	Inositol Metabolism	1124	LC/MS Polar	363	3506.3	225.062	87-89-8	892	C00137	HMDB00211	2.8846	1.7316	2.3753	1.3509	1.7675	2.389	1.1545	0.961	1.295	0.7022	0.9709	0.956
inositol 1-phosphate (I1P)	Lipid	Inositol Metabolism	43849	LC/MS Polar	370	4785	259.022	573-35-3;106032-59-1	440194	C04006	HMDB00213	2.1071	2.6518	1.755	1.2399	1.813	0.975	1.6617	1.1668	0.5297	2.1129	0.9515	1.1269
choline	Lipid	Phospholipid Metabolism	15506	LC/MS Pos Early	1256	1961	104.107	67-48-1	305	C00114	HMDB00097	1.5875	1.0188	1.3242	0.9798	0.9158	0.9945	1.3921	0.8203	0.9172	0.5277	0.7148	0.811
choline phosphate	Lipid	Phospholipid Metabolism	34396	LC/MS Pos Early	267	700	184.073	72556-74-2	1014	C00588	HMDB01565	0.999	0.9327	0.9469	1.1567	0.8312	0.9893	1.4944	0.7479	1.1856	1.2128	1.001	1.1375
cytidine 5'-diphosphocholine	Lipid	Phospholipid Metabolism	34418	LC/MS Polar	1220	4200	533.106	33818-15-4	13804	C00307	HMDB01413	1.6075	1.1447	0.5381	0.6401	0.4172	0.8215	1.5105	0.465	0.7777	0.2511	1.4171	1.1498
glycerophosphorylcholine (GPC)	Lipid	Phospholipid Metabolism	15990	LC/MS Pos Early	100000269	672	258.11	28319-77-9	71920	C00670	HMDB00086	1.9182	1.245	1.8659	0.9238	0.8232	2.54	1.1713	0.9052	3.1798	0.6276	0.9771	2.0209
phosphoethanolamine	Lipid	Phospholipid Metabolism	1600	LC/MS Neg	1026	638	140.012	1071-23-4	1015	C00346	HMDB00224	1.5399	1.1515	1.3555	1.4772	1.6271	2.1969	2.219	1.3018	1.9142	0.7405	0.7216	1.2189
cytidine-5'-diphosphoethanolamine	Lipid	Phospholipid Metabolism	34410	LC/MS Polar	100001407	4210	445.053	72842-05-8	123727	C00570	HMDB01564	1.2746	1.1508	0.7902	0.9948	0.951	1.4092	1.2433	0.7599	1.2217	0.3893	1.1261	1.6248
glycerophosphoethanolamine	Lipid	Phospholipid Metabolism	37455	LC/MS Polar	100001620	3075	214.049	33049-08-0	123874	C01233	HMDB00114	1.3385	1.0014	1.267	0.6137	0.6805	1.3136	0.874	0.6877	1.5678	0.7915	1.0666	1.9532
trimethylamine N-oxide	Lipid	Phospholipid Metabolism	40406	LC/MS Pos Early	100003397	2100	76.0757	1184-78-7	1145	C01104	HMDB00925	2.7701	1.2201	1.8551	0.8575	0.9555	1.0102	1.3124	0.981	0.4923	0.7998	0.6692	0.4923
glycerophosphoinositol*	Lipid	Phospholipid Metabolism	52307	LC/MS Neg	100001621	630	333.059	16824-65-0				1.2528	0.8791	0.8651	0.693	0.8951	1.0003	1.0772	0.7577	1.0733	1.0418	0.6264	1.1341
1,2-dipalmitoyl-GPC (16:0/16:0)	Lipid	Phospholipid Metabolism	19130	LC/MS Pos Late	100000657	2365	734.569	63-89-8	452110		HMDB00564	1.332	1.0248	1.2939	1.136	0.9545	1.1339	1.4284	0.792	1.006	0.7072	0.805	1.131
1,2-dipalmitoyl-GPE (16:0/16:0)*	Lipid	Phospholipid Metabolism	57341	LC/MS Pos Late	100009204	2498	692.523		11802774;445468			1.1329	1.1014	1.2495	1.0196	1.1259	1.2146	1.2093	0.9399	1.045	1.0941	0.9101	1.6804
1-palmitoyl-2-oleoyl-GPC (16:0/18:1)	Lipid	Phospholipid Metabolism	52461	LC/MS Pos Late	1539	2358	760.585	26853-31-6;26853-31-6	6436017			1.1239	0.9937	1.2349	0.9749	0.8301	1.0444	1.2452	0.724	1.0083	0.7442	0.9279	1.3318
1-stearoyl-2-arachidonoyl-GPC (18:0/20:4)	Lipid	Phospholipid Metabolism	42450	LC/MS Pos Late	100001869	2300	810.601	35418-59-8	16219824			1.3913	1.0491	1.468	1.2186	1.1919	1.9592	1.6045	0.9965	1.7151	0.6301	0.6974	0.748
1-stearoyl-2-oleoyl-GPC (18:0/18:1)	Lipid	Phospholipid Metabolism	52438	LC/MS Pos Late	100008904	2644	788.616	56421-10-4				1.0123	0.9828	1.3127	0.9861	0.9851	1.0473	1.0087	0.805	0.986	0.7866	0.9204	1.3558
1-stearoyl-2-oleoyl-GPI (18:0/18:1)*	Lipid	Phospholipid Metabolism	52726	LC/MS Pos Late	100009181	3711	882.607					0.662	0.5591	1.1083	0.1853	0.1853	0.1853	0.3131	0.2088	0.5604	0.4596	0.5204	1.0504
1,2-dioleoyl-GPC (18:1/18:1)	Lipid	Phospholipid Metabolism	52457	LC/MS Polar	100008905	853	830.592	4235-95-4	10350317			1.0931	1.0707	1.2701	0.8316	0.835	0.9815	0.9955	0.7417	0.958	0.691	1.0045	1.184
1-palmitoyl-2-arachidonoyl-GPC (16:0/20:4n6)	Lipid	Phospholipid Metabolism	52462	LC/MS Pos Late	100008914	2091	782.569	35418-58-7	10747814			1.2816	0.9581	1.4831	1.3894	1.2351	1.4857	1.4746	1.0499	1.3746	0.6044	0.7125	0.7619
1-palmitoleoyl-2-oleoyl-GPC (16:1/18:1)*	Lipid	Phospholipid Metabolism	52458	LC/MS Pos Late	100008983	2155	758.569					0.9792	1.026	1.2397	0.9066	0.8792	0.9017	1.1762	0.7654	0.8785	0.8057	0.791	1.1831
1,2-dipalmitoleoyl-GPC (16:1/16:1)*	Lipid	Phospholipid Metabolism	52472	LC/MS Polar	100008997	850	774.529					0.6026	0.7533	0.8712	0.4167	0.4636	0.9262	0.5367	0.3662	1.0002	1.1862	1.0249	0.9514
1-stearoyl-2-arachidonoyl-GPI (18:0/20:4)	Lipid	Phospholipid Metabolism	52449	LC/MS Pos Late	100000616	3000	904.591					1.481	1.2795	1.8229	1.4997	0.9902	1.8258	1.7085	0.9014	1.5193	0.7799	0.8324	1.0468
1-palmitoyl-2-arachidonoyl-GPI (16:0/20:4)*	Lipid	Phospholipid Metabolism	52467	LC/MS Pos Late	100008993	2567	876.56					1.5991	1.5481	2.0128	1.7131	1.5743	2.1419	2.0185	1.2242	2.1885	0.8546	0.8766	1.3201
1-palmitoyl-2-oleoyl-GPG (16:0/18:1)	Lipid	Phospholipid Metabolism	52448	LC/MS Pos Late	100000641	3206	766.559		5283509			1.255	1.2395	1.7939	1.108	1.1772	0.9961	1.3555	1.1261	1.0847	0.6007	0.8182	1.1886
1-palmitoyl-2-oleoyl-GPE (16:0/18:1)	Lipid	Phospholipid Metabolism	19263	LC/MS Pos Late	1526	2509	718.538	26662-94-2	5283496		HMDB05320	1.0032	1.1475	1.2317	0.8191	0.9486	0.9489	0.9835	0.7911	0.9968	1.0182	1.1874	1.9313
1-palmitoyl-2-stearoyl-GPE (16:0/18:0)*	Lipid	Phospholipid Metabolism	57388	LC/MS Pos Late	100009205	2850	720.554		5326793			0.7658	0.9481	1.0001	0.6818	0.6735	0.896	0.7513	0.551	0.9999	1.1611	0.8966	1.3911
1-stearoyl-2-arachidonoyl-GPE (18:0/20:4)	Lipid	Phospholipid Metabolism	52447	LC/MS Pos Late	100008977	2424	768.554		5289133			1.2163	1.0753	1.3834	1.0735	1.0881	1.6225	1.4199	0.8601	1.7237	0.7777	0.8357	0.6863
1-stearoyl-2-oleoyl-GPE (18:0/18:1)	Lipid	Phospholipid Metabolism	42448	LC/MS Pos Late	100001856	2858	746.569					0.8165	1.0051	1.1098	0.7674	0.816	1.0454	0.8801	0.6784	1.0368	0.8747	0.9277	1.6557
1-palmitoyl-2-arachidonoyl-GPE (16:0/20:4)*	Lipid	Phospholipid Metabolism	52464	LC/MS Pos Late	100008990	2198	740.523		9546800		HMDB05323	1.3498	1.1623	1.627	1.3772	1.3979	1.3922	1.6831	1.0982	1.4	0.9599	1.1727	0.9606
1,2-dioleoyl-GPG (18:1/18:1)	Lipid	Phospholipid Metabolism	19142	LC/MS Polar	1541	715	773.534	67254-28-8	11846228			1.5309	1.4863	1.9736	0.9804	1.0196	1.7388	1.1467	0.9095	1.2969	0.8977	1.4422	1.222
1,2-dioleoyl-GPI (18:1/18:1)	Lipid	Phospholipid Metabolism	52619	LC/MS Polar	100008908	913	861.55					0.773	0.8154	1.0034	0.3225	0.2603	0.8169	0.4827	0.2943	0.8067	0.5442	0.7781	0.9966
1-palmitoyl-2-stearoyl-GPC (16:0/18:0)	Lipid	Phospholipid Metabolism	52616	LC/MS Pos Late	100008921	2653	762.601	59403-51-9				1.0005	0.8827	1.1566	0.8867	0.851	0.9761	0.9408	0.6875	0.9676	0.7772	0.6997	0.9472
1,2-dioleoyl-GPE (18:1/18:1)	Lipid	Phospholipid Metabolism	52609	LC/MS Pos Late	100008906	2485	744.554	4004-05-01	9546757			1.1112	1.4377	1.4215	0.8147	0.9712	0.8921	0.9496	0.8334	0.8947	1.4217	1.5686	2.1358
1,2-distearoyl-GPG (18:0/18:0)	Lipid	Phospholipid Metabolism	52624	LC/MS Polar	100008912	735	777.565	200880-42-8				0.9005	0.5248	0.8002	0.8428	0.5445	1.3959	1.0113	0.4604	1.4778	0.1512	0.3465	0.3895
1-palmitoyl-2-oleoyl-GPI (16:0/18:1)*	Lipid	Phospholipid Metabolism	52669	LC/MS Pos Late	100009066	3140	854.575					0.2903	0.3574	0.9604	0.2339	0.3732	0.185	0.4298	0.3361	0.2938	0.2046	0.7052	0.7922
1,2-dioleoyl-GPS (18:1/18:1)	Lipid	Phospholipid Metabolism	19191	LC/MS Polar	1533	909	786.529	6811-55-8	6438639			1.2272	1.1661	1.3614	0.7511	0.6686	2.2137	1.0658	0.6477	2.243	0.7039	0.7395	0.9342
1-stearoyl-2-oleoyl-GPG (18:0/18:1)	Lipid	Phospholipid Metabolism	52623	LC/MS Pos Late	100001866	3714	794.591					1.3581	1.303	2.1191	0.8316	0.7129	1.24	0.9328	0.4392	1.273	0.4156	0.9045	0.5677
1-palmitoleoyl-2-linoleoyl-GPC (16:1/18:2)*	Lipid	Phospholipid Metabolism	52683	LC/MS Pos Late	100009075	2003	756.554					0.7284	0.8102	0.9649	0.8106	0.9502	0.6944	0.9841	0.8759	0.7419	0.9112	0.5047	1.1596
1,2-distearoyl-GPC (18:0/18:0)	Lipid	Phospholipid Metabolism	19132	LC/MS Pos Late	100000660	3066	790.632	816-94-4	94190			0.0256	0.0809	0.0748	0.0795	1	0.0256	0.0739	0.8877	1.2094	0.0256	0.0398	0.1007
1-palmitoyl-2-oleoyl-GPS (16:0/18:1)	Lipid	Phospholipid Metabolism	19261	LC/MS Polar	1531	917	760.513	40290-44-6	5283499	C13880		1.3125	1.0599	1.2382	0.7232	0.5633	2.5924	1.0785	0.6047	2.6248	0.462	0.5656	0.7353
1,2-dipalmitoyl-GPG (16:0/16:0)	Lipid	Phospholipid Metabolism	52625	LC/MS Pos Late	100000652	3157	740.544		11846227			1.4368	1.385	2.3238	0.9681	0.8257	1.0023	1.3241	0.7985	1.3122	0.5415	0.8334	1.2006
1-oleoyl-2-arachidonoyl-GPE (18:1/20:4)*	Lipid	Phospholipid Metabolism	55041	LC/MS Pos Late	100009219	2200	766.538					1.0955	1.0133	1.2146	0.9833	1.2096	0.9338	1.1421	0.9188	1.0328	0.9551	1.0102	0.9555
1-oleoyl-2-arachidonoyl-GPI (18:1/20:4) *	Lipid	Phospholipid Metabolism	54994	LC/MS Pos Late	100010951	2568	902.575					1.0414	1.1847	1.1928	1.0675	0.8383	1.3784	1.3254	0.6848	1.0217	0.8899	0.895	0.8931
oleoylcholine	Lipid	Phospholipid Metabolism	53260	LC/MS Pos Late	100009331	1449	368.352					1.6163	1.5779	1.633	1.0903	0.6681	0.3994	1.7202	0.6928	0.3683	1.051	2.1766	3.4968
palmitoloelycholine	Lipid	Phospholipid Metabolism	53257	LC/MS Pos Late	100009334	1385	340.321					1.7337	1.2982	1.325	0.9016	0.4737	0.4039	1.546	0.5606	0.4694	1	1.9323	3.5735
1-stearoyl-2-arachidonoyl-GPS (18:0/20:4)	Lipid	Phosphatidylserine (PS)	52235	LC/MS Pos Late	100001872	2565	812.544					2.4618	1.5507	2.4543	1.9404	1.6049	3.4109	2.5134	1.0717	3.6725	1.0047	0.8041	0.9225
1-stearoyl-2-oleoyl-GPS (18:0/18:1)	Lipid	Phosphatidylserine (PS)	19265	LC/MS Pos Late	100000639	3000	790.559		9547087			1.1466	1.024	1.1619	1.0224	0.9068	1.3137	1.2291	0.7235	1.4404	0.7536	0.6355	1.0972
1-palmitoyl-GPC (16:0)	Lipid	Lysolipid	33955	LC/MS Pos Late	100001263	1525	496.34	17364-16-8	86554		HMDB10382	2.0394	1.4816	2.1162	1.8444	2.2059	0.9055	2.2869	1.5837	0.8601	1.3294	1.0659	1.1966
2-palmitoyl-GPC (16:0)*	Lipid	Lysolipid	35253	LC/MS Neg	100001562	6215	570.341		15061532		HMDB61702	1.6919	1.2141	1.7034	2.3547	1.4394	1.184	1.2916	1.0352	0.6737	1.4395	0.9648	0.8244
1-palmitoleoyl-GPC (16:1)*	Lipid	Lysolipid	33230	LC/MS Pos Late	100001511	1450	494.324		24779461		HMDB10383	1.7225	1.3782	1.8416	1.2835	2.313	0.9029	2.5025	1.577	0.8061	1.9296	1.0971	1.6109
1-stearoyl-GPC (18:0)	Lipid	Lysolipid	33961	LC/MS Pos Late	100001271	1606	524.371	19420-57-6	497299		HMDB10384	2.0989	1.545	2.3277	1.7795	1.8501	1.1177	2.3645	1.2379	1.0081	1.2924	0.8958	0.9919
1-oleoyl-GPC (18:1)	Lipid	Lysolipid	48258	LC/MS Pos Late	100001272	1540	522.355	19420-56-5	16081932		HMDB02815	1.8137	1.599	1.8974	1.9203	2.479	0.7356	2.4307	1.7009	0.6959	1.7103	1.0498	1.3096
1-linoleoyl-GPC (18:2)	Lipid	Lysolipid	34419	LC/MS Pos Late	100001395	1465	520.34		11988421	C04100	HMDB10386	1.9343	1.7603	2.1864	1.6886	0.328	1	2.8099	1.6368	0.9069	2.306	1.0405	1.3765
1-arachidonoyl-GPC (20:4n6)*	Lipid	Lysolipid	34061	LC/MS Neg	100001551	6074	618.341			C05208	HMDB10395	1.7037	1.3226	2.372	2.4569	1.8641	2.5162	2.0886	1.4342	1.233	0.9757	0.3124	0.1953
1-lignoceroyl-GPC (24:0)	Lipid	Lysolipid	49617	LC/MS Pos Late	100002873	1907	608.465	325171-59-3				1.5129	0.9406	1.3841	1.2308	1.1085	0.8703	1.5789	0.7626	1.1092	1.277	1.0916	2.0658
1-palmitoyl-GPE (16:0)	Lipid	Lysolipid	35631	LC/MS Pos Late	100001567	1544	454.293	53862-35-4	9547069		HMDB11503	1.2825	1.2062	1.4467	1.3361	1.6415	0.5571	1.4871	1.2953	0.4868	1.3672	1.1596	1.2014
1-stearoyl-GPE (18:0)	Lipid	Lysolipid	42398	LC/MS Pos Late	100001461	1626	482.324	69747-55-3	9547068		HMDB11130	1.6674	1.5164	1.9197	1.3921	1.5155	0.8164	1.5187	1.1999	0.6891	1.4286	1.1018	1.3122
2-stearoyl-GPE (18:0)*	Lipid	Lysolipid	41220	LC/MS Neg	100003901	6350	480.31					1.4248	0.9842	1.8351	2.0164	1.0158	1.1036	1.1429	1.2341	0.8351	1.765	1.2622	1.1451
1-oleoyl-GPE (18:1)	Lipid	Lysolipid	35628	LC/MS Pos Late	100001569	1554	480.308	89576-29-4	9547071		HMDB11506	1.3697	1.6235	1.586	1.0543	1.4691	0.5767	1.2768	1.1816	0.565	1.7909	1.3298	1.4581
1-linoleoyl-GPE (18:2)*	Lipid	Lysolipid	32635	LC/MS Neg	100001570	5900	476.278		52925130		HMDB11507	0.8157	0.9569	0.4612	0.4612	0.7716	0.4612	0.4612	1.2847	0.4612	1.6666	1.1914	0.5302
1-arachidonoyl-GPE (20:4n6)*	Lipid	Lysolipid	35186	LC/MS Neg	100001571	5874	500.278		42607465		HMDB11517	1.1522	0.8541	1.1786	1.7256	1.0595	1.4548	1.2416	0.939	1.2145	0.6816	0.4437	0.3645
1-palmitoyl-GPI (16:0)	Lipid	Lysolipid	35305	LC/MS Neg	100001655	5564	571.289				HMDB61695	1.2886	1.1324	1.3693	2.232	1.159	0.9923	1.7399	1.3159	0.5195	1.4169	1.2098	2.3898
1-stearoyl-GPI (18:0)	Lipid	Lysolipid	19324	LC/MS Pos Late	100000656	1700	601.335	796963-93-4			HMDB61696	1.1076	1.1832	1.3953	1.0593	1.1863	1.0287	2.4509	1.1893	0.9746	1.2537	0.696	2.1283
1-oleoyl-GPI (18:1)*	Lipid	Lysolipid	36602	LC/MS Neg	100001777	5599	597.304					0.926	1.0265	0.9735	1.1345	0.6505	0.6369	1.0405	0.8339	0.3697	1.8349	1.3184	1.7226
1-linoleoyl-GPI (18:2)*	Lipid	Lysolipid	36594	LC/MS Neg	100001778	5494	595.289					0.8028	1.0274	0.2212	0.2212	0.4942	0.2212	0.353	0.8827	0.2212	3.144	1.697	2.5198
1-arachidonoyl-GPI (20:4)*	Lipid	Lysolipid	34214	LC/MS Neg	100001654	5482	619.289				HMDB61690	1.1924	0.996	1.3694	2.6008	1.4169	1.1629	1.9307	1.0691	0.5379	1.1885	0.8366	1.004
1-stearoyl-GPS (18:0)*	Lipid	Lysolipid	45966	LC/MS Pos Late	100004327	1634	526.314		9547101			1.8823	1.1424	1.4538	1.0303	1.1448	0.7549	1.6481	0.7343	0.5758	1.4906	0.7563	1.6405
1-oleoyl-GPS (18:1)	Lipid	Lysolipid	19260	LC/MS Neg	100000630	5607	522.284		9547099			1.8698	0.908	1.3364	1.2354	0.9389	0.4105	0.8315	0.7507	0.388	1.0935	1	1.041
1-palmitoyl-GPG (16:0)*	Lipid	Lysolipid	45970	LC/MS Neg	100005717	5570	483.273		3300276			2.2419	1.0592	2.3571	2.0006	1.0853	1.7578	1.1245	0.9804	1.0287	0.5564	0.9078	0.5361
1-palmitoyl-GPS (16:0)*	Lipid	Lysolipid	46130	LC/MS Neg	100005805	5572	496.268		9547100			2.0073	0.6456	1.4993	1.7747	1.0564	0.6357	0.9984	1.0016	0.2401	1.05	0.9885	0.8684
1-stearoyl-GPG (18:0)	Lipid	Lysolipid	34437	LC/MS Neg	100001462	5816	511.304					1.0411	0.9842	1.8804	1.2007	0.6673	1.1514	0.8739	0.6676	0.481	0.6615	0.7222	0.7462
1-oleoyl-GPG (18:1)*	Lipid	Lysolipid	45968	LC/MS Neg	100005716	5610	509.288					1.5506	1.0419	2.2576	1.5464	1.0465	2.1306	0.9943	1.0244	1.3818	0.9218	1.0412	0.7181
1-(1-enyl-palmitoyl)-2-oleoyl-GPE (P-16:0/18:1)*	Lipid	Plasmalogen	52477	LC/MS Pos Late	100009005	2600	702.543					1.5776	1.1904	1.6593	1.2259	1.1279	2.0273	1.432	0.964	2.1842	0.5541	0.9662	1.2427
1-(1-enyl-palmitoyl)-2-palmitoyl-GPC (P-16:0/16:0)*	Lipid	Plasmalogen	52716	LC/MS Pos Late	100009162	2454	718.574		11146967			1.0857	0.516	0.9288	0.7036	0.7704	0.9251	1.0447	0.6664	1.3192	0.3769	0.4701	0.5349
1-(1-enyl-palmitoyl)-2-arachidonoyl-GPE (P-16:0/20:4)*	Lipid	Plasmalogen	52673	LC/MS Pos Late	100009002	2270	724.528					1.0746	0.6222	0.8949	0.935	0.7716	1.0636	1.0823	0.678	1.0671	0.2318	0.4328	0.3691
1-(1-enyl-palmitoyl)-2-oleoyl-GPC (P-16:0/18:1)*	Lipid	Plasmalogen	52478	LC/MS Pos Late	100009007	2443	744.59					1.1575	0.6525	0.9713	0.8194	0.9523	1.0091	1.3459	0.8677	1.4751	0.4709	0.5799	0.8112
1-(1-enyl-stearoyl)-2-oleoyl-GPE (P-18:0/18:1)	Lipid	Plasmalogen	52614	LC/MS Pos Late	100008919	2950	730.574	144371-68-6				1.4464	1.1006	1.4779	1.0813	0.3587	1.8502	1.1054	0.6338	1.8838	0.5652	0.915	1.3168
1-(1-enyl-palmitoyl)-2-arachidonoyl-GPC (P-16:0/20:4)*	Lipid	Plasmalogen	52689	LC/MS Pos Late	100009014	2154	766.574					1.1882	0.4216	0.8464	1.2045	0.7795	1.5479	1.2878	0.6095	1.6382	0.1214	0.1759	0.1003
1-(1-enyl-stearoyl)-2-arachidonoyl-GPE (P-18:0/20:4)*	Lipid	Plasmalogen	52475	LC/MS Pos Late	100008999	2511	752.559		9547058		HMDB05779	1.0485	0.5947	0.95	0.9515	0.7222	1.325	1.1154	0.5895	1.4481	0.2342	0.4116	0.3485
1-(1-enyl-palmitoyl)-GPC (P-16:0)*	Lipid	Lysoplasmalogen	52474	LC/MS Pos Late	100002875	1547	480.345		10917802			2.7734	1.4894	2.4343	2.2209	2.1072	1.1297	2.7749	1.465	1.0821	0.5806	0.3374	0.1742
1-(1-enyl-palmitoyl)-GPE (P-16:0)*	Lipid	Lysoplasmalogen	39270	LC/MS Pos Late	100003000	1558	438.298					1.5168	0.9862	1.5401	1.2986	1.368	0.7701	1.8326	1.1358	0.7116	0.4495	0.5582	0.5317
1-(1-enyl-oleoyl)-GPE (P-18:1)*	Lipid	Lysoplasmalogen	44621	LC/MS Pos Late	100005372	1566	464.314					2.3451	1.6232	2.3184	1.7862	1.9221	1.2921	2.8074	1.6278	1.1213	0.7362	0.9487	1.0513
1-(1-enyl-stearoyl)-GPE (P-18:0)*	Lipid	Lysoplasmalogen	39271	LC/MS Pos Late	100003001	1649	466.329					1.3806	0.871	1.2786	1.0241	0.9759	0.7329	1.3579	0.7235	0.6674	0.4567	0.5153	0.6118
1-(1-enyl-oleoyl)-2-oleoyl-GPE (P-18:1/18:1)*	Lipid	Lysoplasmalogen	54691	LC/MS Pos Late	100010839	2534	728.559				HMDB11441	1.4888	1.0034	1.4558	0.9136	0.8783	1.4985	1.1006	0.7764	1.8029	0.4907	0.7838	0.9966
glycerol	Lipid	Glycerolipid Metabolism	15122	LC/MS Neg	1254	758	91.0401	56-81-5	753	C00116	HMDB00131	1.6287	1.2474	1.4024	1.057	1.0657	0.8077	1.307	0.9711	0.5886	1.0289	1.0887	1.1574
glycerol 3-phosphate	Lipid	Glycerolipid Metabolism	43847	LC/MS Neg	100000258	613.2	171.006	29849-82-9	754	C00093	HMDB00126	1.3763	1.3609	1.72	0.6595	0.7214	1.7411	0.6148	0.6834	1.3709	2.0195	1.1304	2.3927
glycerophosphoglycerol	Lipid	Glycerolipid Metabolism	48857	LC/MS Polar	100001619	2430	245.043		439964	C03274		2.1041	1.332	2.371	1.6233	1.5027	2.6677	1.6825	0.9568	2.2835	0.5923	1.137	1.0318
1-myristoylglycerol (14:0)	Lipid	Monoacylglycerol	35625	LC/MS Neg	100001618	6353.3	227.202	75685-84-6	79050	C01885	HMDB11561	1.1065	0.5975	1.2064	1.9252	0.9082	1.1199	1.296	0.7848	1.3618	1.5606	1.1682	1.6952
2-myristoylglycerol (14:0)	Lipid	Monoacylglycerol	34383	LC/MS Neg	100001408	6230	227.202	27214-38-6	137938			0.9766	0.5154	1.0316	1.4575	0.7883	0.16	1.4322	0.9814	0.16	2.3896	1.5777	2.288
1-pentadecanoylglycerol (15:0)	Lipid	Monoacylglycerol	47898	LC/MS Neg	100001431	6200	241.217	104140-07-0	190750			1.2249	0.7698	1.0603	2.5345	1.1162	1	1.9082	1.0637	0.3154	0.8966	0.9886	0.6198
1-palmitoylglycerol (16:0)	Lipid	Monoacylglycerol	21127	LC/MS Neg	100000827	6400	255.233	542-44-9	14900		HMDB31074	1.7445	0.8016	1.7784	3.5944	1.5047	0.9617	2.5265	1.2756	0.5708	0.8779	1.09	1.0674
2-palmitoylglycerol (16:0)	Lipid	Monoacylglycerol	33419	LC/MS Neg	100001048	6300	255.233	23470-00-0	123409		HMDB11533	1.5884	0.7596	1.5011	4.1243	1.3927	0.9125	3.0446	1.5254	0.3271	1.1323	1.4043	1.5687
1-oleoylglycerol (18:1)	Lipid	Monoacylglycerol	21184	LC/MS Neg	100000924	6500	281.249	111-03-5	5283468		HMDB11567	1.4741	0.6953	1.7778	3.4484	2.0774	0.8563	3.656	1.4865	0.5938	0.9479	1.0274	1.3587
2-oleoylglycerol (18:1)	Lipid	Monoacylglycerol	21232	LC/MS Neg	100000943	6300	281.249	3443-84-3	5319879			0.9788	0.5832	1.0783	2.9837	1.5122	0.4875	2.5797	1.2379	0.4414	1.2726	1.0976	1.6929
1-linoleoylglycerol (18:2)	Lipid	Monoacylglycerol	27447	LC/MS Neg	100001040	6477	279.233	2277-28-3	5283469			0.9415	1	1.3633	2.0372	1.1335	1.0299	1.8935	1.3949	0.1839	0.9913	0.5527	0.9051
2-linoleoylglycerol (18:2)	Lipid	Monoacylglycerol	32506	LC/MS Neg	100000987	6250	279.233	3443-82-1	5365676		HMDB11538	0.8035	1.0375	1.2902	2.8047	1.3196	0.632	3.4452	1.1513	0.1705	1.1171	0.8844	1.1191
1-arachidonylglycerol (20:4)	Lipid	Monoacylglycerol	34397	LC/MS Neg	100001433	6250	303.233	35474-99-8	5282281	C13857	HMDB11572	1.5851	1.0506	2.2802	4.4003	1.8594	1.8136	3.1746	1.7071	0.9322	0.9519	0.6922	0.73
2-arachidonoylglycerol (20:4)	Lipid	Monoacylglycerol	19266	LC/MS Neg	100000584	6170	303.233	53847-30-6	5282280	C13856	HMDB04666	1.1283	0.9026	1.7488	3.2078	1.9245	1.0213	2.9374	1.3072	0.338	1.0076	0.7347	0.8878
1-docosahexaenoylglycerol (22:6)	Lipid	Monoacylglycerol	35153	LC/MS Neg	100001481	6150	309.222				HMDB11587	1.0615	0.7578	2.295	3.9723	1.7757	2.0266	2.9068	1.317	1.0011	0.7477	0.4154	0.5955
2-docosahexaenoylglycerol (22:6)*	Lipid	Monoacylglycerol	48675	LC/MS Neg	100006352	6000	309.222				HMDB11557	0.9267	0.9537	1.7402	3.7018	1.2018	1.3376	2.7745	1.4358	0.7424	1.0288	0.545	0.8958
oleoyl-linoleoyl-glycerol (18:1/18:2) [2]	Lipid	Diacylglycerol	46799	LC/MS Pos Late	100002990	3223	636.556	104346-53-4				0.8675	1.0455	1.5179	1.1455	0.9689	0.3646	2.1445	1.4853	0.8241	0.6085	0.9089	1.0368
oleoyl-arachidonoyl-glycerol (18:1/20:4) [2]*	Lipid	Diacylglycerol	54961	LC/MS Pos Late	100010937	2990	660.556					0.9817	0.9767	1.5944	1.5184	1.8976	0.9141	1.7555	1.5946	1.4791	0.5449	0.4743	0.4655
palmitoyl-arachidonoyl-glycerol (16:0/20:4) [1]*	Lipid	Diacylglycerol	54957	LC/MS Pos Late	100010924	2916	634.54					1.1626	1.204	1.6224	0.8905	0.592	1.0035	2.0214	0.4551	0.4551	0.6773	0.6901	1
palmitoyl-arachidonoyl-glycerol (16:0/20:4) [2]*	Lipid	Diacylglycerol	54958	LC/MS Pos Late	100010925	3015	634.54					1.4405	1.0455	1.8641	1.6234	1.9943	1.1912	2.1858	1.5176	1.9107	0.449	0.591	0.6118
stearoyl-docosahexaenoyl-glycerol (18:0/22:6) [2]*	Lipid	Diacylglycerol	57368	LC/MS Pos Late	100015617	3256	686.572					0.9478	0.7575	1.3214	0.978	0.7413	0.5785	1.2847	0.7393	0.7601	0.3827	0.4231	0.5307
palmitoyl-oleoyl-glycerol (16:0/18:1) [2]*	Lipid	Diacylglycerol	54942	LC/MS Pos Late	100010917	3695	612.556					0.9384	1.1172	1.2489	0.9066	0.9556	0.4228	1.5444	1.3614	0.4866	0.7055	0.9388	1.4869
palmitoyl-palmitoyl-glycerol (16:0/16:0) [2]*	Lipid	Diacylglycerol	54990	LC/MS Pos Late	100010948	3734	586.54					1.7881	1.9508	2.16	1.585	1.8433	0.5072	2.3133	1.9935	0.5872	1.1825	1.371	1.7044
palmitoyl-linoleoyl-glycerol (16:0/18:2) [2]*	Lipid	Diacylglycerol	52634	LC/MS Pos Late	100009055	3197	610.54					0.9364	1.3221	1.7738	1.0612	0.8994	0.6177	1.7394	1.4138	0.8712	0.9316	1.0389	1.23
oleoyl-oleoyl-glycerol (18:1/18:1) [2]*	Lipid	Diacylglycerol	54946	LC/MS Pos Late	100010919	3695	638.572					0.867	1.1169	1.1228	0.2358	1.32	0.5215	1.923	1.5347	0.3124	0.8583	0.2358	1.6117
sphinganine	Lipid	Sphingolipid Metabolism	17769	LC/MS Pos Late	313	1413	302.305	3102-56-5	3126	C00836	HMDB00269	0.5756	0.4994	0.5393	0.3257	0.3323	0.3201	0.4443	0.3551	0.3358	0.8299	1.0405	1.087
N-palmitoyl-sphinganine (d18:0/16:0)	Lipid	Sphingolipid Metabolism	52604	LC/MS Pos Late	100009028	3090	540.535	5966-29-0	5283572		HMDB11760	0.9819	0.7688	0.5954	1.0201	0.752	0.2973	1.0181	0.5641	0.4609	0.5636	0.7844	1.2894
N-behenoyl-sphingadienine (d18:2/22:0)*	Lipid	Sphingolipid Metabolism	57372	LC/MS Pos Late	100015624	3911	620.598					2.279	1.4429	1.0585	2.5656	1.9088	0.9854	3.3256	1.8166	1.1396	0.7837	1.5795	1.5583
myristoyl dihydrosphingomyelin (d18:0/14:0)*	Lipid	Sphingolipid Metabolism	57365	LC/MS Pos Late	100009038	2060	677.559					0.4872	0.6584	0.9898	0.5655	0.4843	0.5706	0.5705	0.4327	0.5926	0.432	0.4508	2.5373
palmitoyl dihydrosphingomyelin (d18:0/16:0)*	Lipid	Sphingolipid Metabolism	52434	LC/MS Pos Late	100008954	2290	705.591		9939965			0.8818	0.7942	1.2309	0.6278	0.5454	0.8801	0.7173	0.5119	0.8741	0.4872	0.7121	3.4305
behenoyl dihydrosphingomyelin (d18:0/22:0)*	Lipid	Sphingolipid Metabolism	57331	LC/MS Pos Late	100009026	3150	789.684					0.7109	0.8552	1.328	0.6065	0.4042	0.8983	0.8138	0.4716	0.8073	0.7605	0.6425	4.7887
palmitoyl sphingomyelin (d18:1/16:0)	Lipid	Sphingolipid Metabolism	37506	LC/MS Pos Late	100002107	2168	703.575	6254-89-3	9939941			1.582	1.2996	1.685	1.3311	1.0535	1.3865	1.5119	0.8804	1.1993	0.6873	1.1665	1.6396
stearoyl sphingomyelin (d18:1/18:0)	Lipid	Sphingolipid Metabolism	19503	LC/MS Pos Late	1538	2400	731.606	85187-10-6;85187-10-6	6453725	C00550	HMDB01348	2.0474	1.1743	1.6891	1.5331	0.9653	2.126	1.8164	0.8637	1.9756	0.676	1.1606	2.5635
behenoyl sphingomyelin (d18:1/22:0)*	Lipid	Sphingolipid Metabolism	48492	LC/MS Pos Late	100006294	3083	787.669					1.2065	1.1081	1.3912	1.3113	1.0912	1.1933	1.425	1.0071	1.3502	0.6903	0.996	1.5674
tricosanoyl sphingomyelin (d18:1/23:0)*	Lipid	Sphingolipid Metabolism	52436	LC/MS Pos Late	100008955	3200	801.684					1.0154	1.2422	1.4725	1.1622	1.1487	0.8669	1.6218	1.0525	0.8386	1.0479	1.0358	0.9923
lignoceroyl sphingomyelin (d18:1/24:0)	Lipid	Sphingolipid Metabolism	57330	LC/MS Pos Late	100006298	3437	815.7	60037-60-7				0.9517	1.2576	1.4693	1.0495	0.9916	1.0917	1.2669	0.9388	1.2523	0.9601	1.1039	1.8351
sphingomyelin (d18:1/14:0, d16:1/16:0)*	Lipid	Sphingolipid Metabolism	42463	LC/MS Pos Late	100004328	1998	675.544		11433862			0.7687	0.9236	1.1603	0.7711	0.7869	0.6565	0.9195	0.6939	0.6607	0.5907	0.716	1.0051
sphingomyelin (d18:2/14:0, d18:1/14:1)*	Lipid	Sphingolipid Metabolism	47154	LC/MS Pos Late	100005985	1860	673.528					0.4652	0.7242	1.0014	0.4884	0.6057	0.4299	0.634	0.4434	0.3969	0.7626	0.5173	0.7347
sphingomyelin (d18:1/15:0, d16:1/17:0)*	Lipid	Sphingolipid Metabolism	52433	LC/MS Pos Late	100006314	2082	689.559	121999-58-4				1.2251	1.2769	1.6515	1.3749	1.4284	0.9143	1.5308	1.2235	0.958	0.7746	0.989	1.0407
sphingomyelin (d18:2/16:0, d18:1/16:1)*	Lipid	Sphingolipid Metabolism	42459	LC/MS Pos Late	100004329	2002	701.559					0.9526	0.8956	1.2404	0.8584	0.9038	0.7724	1.006	0.8071	0.8188	0.4554	0.7019	0.7333
sphingomyelin (d18:1/17:0, d17:1/18:0, d19:1/16:0)	Lipid	Sphingolipid Metabolism	52615	LC/MS Pos Late	100008920	2312	717.591	121999-64-2				1.3503	1.0181	1.5119	1.2573	1.1747	1.0448	1.42	0.9316	1.1385	0.4394	0.861	0.9819
sphingomyelin (d18:1/18:1, d18:2/18:0)	Lipid	Sphingolipid Metabolism	37529	LC/MS Pos Late	100002106	2167	729.591	108392-10-5	6443882			1.1922	0.71	1.1802	0.8476	0.6979	1.1112	0.9766	0.5442	1.0042	0.3532	0.6116	1.1433
sphingomyelin (d18:1/20:0, d16:1/22:0)*	Lipid	Sphingolipid Metabolism	48490	LC/MS Pos Late	100006290	2685	759.638					2.5289	1.6574	2.0816	2.5059	1.5265	2.2846	2.5971	1.2583	1.8854	0.83	1.0351	2.91
sphingomyelin (d18:1/20:1, d18:2/20:0)*	Lipid	Sphingolipid Metabolism	48491	LC/MS Pos Late	100006292	2383	757.622	222403-67-0				1.9185	1.0492	1.5618	1.4417	1.0986	1.8729	1.7556	0.9525	1.9628	0.6246	1.0619	2.1866
sphingomyelin (d18:1/21:0, d17:1/22:0, d16:1/23:0)*	Lipid	Sphingolipid Metabolism	52495	LC/MS Pos Late	100009025	2793	773.653					0.9866	0.8133	1.2766	1.457	1.9505	0.7424	1.4791	1.766	1.0909	0.664	0.7143	0.8146
sphingomyelin (d18:1/22:1, d18:2/22:0, d16:1/24:1)*	Lipid	Sphingolipid Metabolism	48493	LC/MS Pos Late	100006295	2666	785.653					1.3151	0.7298	1.0925	0.8296	0.9906	1.0919	0.9891	0.8724	1.2404	0.5979	0.8455	1.3588
sphingomyelin (d18:2/23:0, d18:1/23:1, d17:1/24:1)*	Lipid	Sphingolipid Metabolism	52435	LC/MS Pos Late	100008956	2845	799.669					0.984	0.8789	1.1274	1.0016	1.7411	0.7279	1.186	1.713	1.0181	0.6453	0.8681	1.0381
sphingomyelin (d18:1/24:1, d18:2/24:0)*	Lipid	Sphingolipid Metabolism	47153	LC/MS Pos Late	100005986	3033	813.684	94359-13-4				1.1677	1.1697	1.45	1.1406	1.042	1.046	1.2354	0.9653	1.0347	0.9043	1.1591	1.6651
sphingomyelin (d18:2/24:1, d18:1/24:2)*	Lipid	Sphingolipid Metabolism	52437	LC/MS Pos Late	100008957	2635	811.669					0.8914	0.8109	1.2199	0.7809	0.9814	0.9955	0.9451	0.8529	1.0957	0.7525	0.8167	0.8852
sphingosine	Lipid	Sphingolipid Metabolism	17747	LC/MS Pos Late	297	1393	300.29	123-78-4	5353955	C00319	HMDB00252	1.4241	0.6967	0.6576	0.8594	0.718	0.4236	1.0182	0.6369	0.4536	0.6483	0.5869	1.7454
sphingosine 1-phosphate	Lipid	Sphingolipid Metabolism	34445	LC/MS Pos Late	100000626	1375	380.256	26993-30-6	5283560	C06124	HMDB00277	0.8036	0.4308	0.6448	0.6222	0.8199	0.2128	1.3334	0.6215	0.9941	0.2128	0.2128	1.021
N-myristoyl-sphingosine (d18:1/14:0)*	Lipid	Sphingolipid Metabolism	57366	LC/MS Pos Late	100015608	2479	510.488		5282310	C13916	HMDB11773	1.4186	0.9794	0.6676	1.5199	1.0172	0.5524	1.9336	0.9193	0.6043	0.7728	1.1546	1.0156
N-palmitoyl-sphingosine (d18:1/16:0)	Lipid	Sphingolipid Metabolism	44877	LC/MS Pos Late	1518	2893	538.519	24696-26-2	5283564		HMDB04949	3.0644	1.961	1.331	3.0298	1.7331	0.9662	3.4884	1.543	0.9201	0.9612	2.0439	2.0064
N-stearoyl-sphingosine (d18:1/18:0)*	Lipid	Sphingolipid Metabolism	54979	LC/MS Pos Late	1547	3392	566.551	104404-17-3	5283565		HMDB04950	2.4589	1.268	0.8437	2.2197	1.0193	0.7063	2.6745	1.0307	0.7766	0.495	1.2026	1.6297
phytosphingosine	Lipid	Sphingolipid Metabolism	1510	LC/MS Pos Late	469	1367	318.3	554-62-1	122121	C12144	HMDB04610	0.5404	0.3756	0.2653	0.6392	0.4529	0.2653	0.5645	0.3897	0.2653	0.4468	0.3232	1.5726
glycosyl-N-palmitoyl-sphingosine (d18:1/16:0)	Lipid	Sphingolipid Metabolism	53013	LC/MS Pos Late	100009272	2623	700.572					2.853	1.5449	3.1746	1.402	0.9568	2.9533	1.3263	0.6644	2.2986	0.3284	1.4137	2.8354
glycosyl-N-stearoyl-sphingosine (d18:1/18:0)	Lipid	Sphingolipid Metabolism	52234	LC/MS Pos Late	100001882	3053	728.604					2.588	0.8372	1.7238	1.4131	0.9449	2.7645	1.1017	0.6651	2.3515	0.0818	0.7837	2.5738
glycosyl-N-nervonoyl-sphingosine (d18:1/24:1)*	Lipid	Sphingolipid Metabolism	57369	LC/MS Pos Late	100001878	3990	810.682					1.9279	1.2746	1.5873	1.237	0.1538	1.5395	1.1865	0.9452	1.3592	0.497	1.1294	2.081
lactosyl-N-palmitoyl-sphingosine (d18:1/16:0)	Lipid	Sphingolipid Metabolism	53010	LC/MS Pos Late	100009030	2527	862.625	4201-62-1				1.988	1.0015	1.2815	1.1948	1.1202	1.0775	1.773	0.9985	1.506	0.6871	0.9701	2.3951
lactosyl-N-nervonoyl-sphingosine (d18:1/24:1)*	Lipid	Sphingolipid Metabolism	57370	LC/MS Pos Late	100015620	3778	972.735					1.8984	1.422	1.2018	1.4859	1.7669	0.7793	2.411	1.7999	0.8479	1.1304	1.1918	2.4438
3-hydroxy-3-methylglutarate	Lipid	Mevalonate Metabolism	531	LC/MS Polar	112	2700	161.046	503-49-1	1662	C03761	HMDB00355	0.7588	0.6602	0.861	0.7498	0.5334	1.0406	1.2639	0.6153	1.7337	0.3149	0.5736	0.3451
cholesterol	Lipid	Sterol	63	LC/MS Pos Late	266	2707	369.352	57-88-5	11025495	C00187	HMDB00067	1.4294	0.942	1.2627	1.1336	1.1764	0.6919	1.1215	0.9979	0.7564	0.7082	0.8946	1.1575
7-hydroxycholesterol (alpha or beta)	Lipid	Sterol	47890	LC/MS Pos Late	100005999	1930	367.336					0.2992	0.9273	1.7549	1.1309	1.0968	1.7394	1.2482	0.5018	1.1577	0.8555	1.0299	1.4005
cortisol	Lipid	Steroid	1712	LC/MS Neg	356	4713.2	361.202	50-23-7	5754	C00735	HMDB00063	1.0691	0.7075	0.9309	0.6134	0.4655	0.4851	0.5271	0.3884	0.6386	0.5531	0.7957	0.6106
glycocholate	Lipid	Primary Bile Acid Metabolism	18476	LC/MS Neg	342	5163	464.302	475-31-0;863-57-0	10140	C01921	HMDB00138	1.7711	1.2213	2.6248	0.8013	0.7806	0.3734	0.3734	0.6738	0.3734	1.3024	0.3734	0.3734
taurocholate	Lipid	Primary Bile Acid Metabolism	18497	LC/MS Neg	1648	5150	514.284	145-42-6	6675	C05122	HMDB00036	2.2148	1.1802	2.9021	0.8979	1.0098	0.308	0.5451	0.9129	0.8423	1.7723	0.4541	0.308
glycochenodeoxycholate	Lipid	Primary Bile Acid Metabolism	32346	LC/MS Neg	1628	5236.1	448.307	16564-43-5	12544	C05466	HMDB00637	1.9182	1.6687	2.6912	1.3221	0.8263	1.2249	0.8068	0.8522	0.8301	1.1478	0.4479	0.227
taurochenodeoxycholate	Lipid	Primary Bile Acid Metabolism	18494	LC/MS Neg	1629	5250	498.289	6009-98-9	387316	C05465	HMDB00951	1.8338	0.9873	1.994	1.1041	0.6553	1.065	0.8496	0.5946	0.5525	1.2028	0.4307	0.1415
taurodeoxycholate	Lipid	Secondary Bile Acid Metabolism	12261	LC/MS Neg	1668	5257.4	498.289	207737-97-1	2733768	C05463	HMDB00896	1.5694	1.1769	1.0474	1.1062	0.4033	0.5427	1.3064	0.5657	0.1547	1.3891	0.3424	0.1252
palmitoylcholine	Lipid	Fatty Acid Metabolism (Acyl Choline)	52944	LC/MS Pos Late	100009233	1482	342.337		151731			2.7581	2.673	2.2427	1.6302	0.6646	0.8068	2.1522	0.6839	0.6057	1.408	2.7193	5.7224
inosine 5'-monophosphate (IMP)	Nucleotide	Purine Metabolism, (Hypo)Xanthine/Inosine containing	2133	LC/MS Pos Early	362	650	349.054	4691-65-0	8582	C00130	HMDB00175	0.1517	0.1438	1.8	1.427	0.5146	14.2293	9.4143	1.0766	26.6703	0.0887	0.1943	13.3431
inosine	Nucleotide	Purine Metabolism, (Hypo)Xanthine/Inosine containing	1123	LC/MS Neg	361	1602.1	267.074	58-63-9	6021	C00294	HMDB00195	0.6368	0.8297	1.3669	1.2762	1.4549	2.1276	1.7144	1.2411	1.4465	0.9467	1.3883	1.2547
hypoxanthine	Nucleotide	Purine Metabolism, (Hypo)Xanthine/Inosine containing	3127	LC/MS Neg	171	1291.2	135.031	68-94-0	790	C00262	HMDB00157	1.3547	1.2893	1.5095	1.0175	1.0484	1.159	1.3367	0.9557	0.7856	1.0631	0.9825	0.822
xanthine	Nucleotide	Purine Metabolism, (Hypo)Xanthine/Inosine containing	3147	LC/MS Neg	1004	910	151.026	69-89-6	1188	C00385	HMDB00292	2.0895	1.811	1.8537	1.4465	1.5262	1.444	1.8654	1.3425	0.7375	1.2203	1.2471	0.7797
xanthosine	Nucleotide	Purine Metabolism, (Hypo)Xanthine/Inosine containing	15136	LC/MS Neg	100000299	1075	283.068	146-80-5	64959	C01762	HMDB00299	2.0164	2.514	1.6443	1.2729	1.4545	1	1.7559	1.0894	0.3601	1.2286	1.4868	0.6229
2'-deoxyinosine	Nucleotide	Purine Metabolism, (Hypo)Xanthine/Inosine containing	15076	LC/MS Neg	100000135	1688	251.079	890-38-0	65058	C05512	HMDB00071	1.6937	1.4725	1.8837	0.7045	0.6768	1.1056	0.8204	0.5319	0.7461	0.6775	0.7929	0.9105
urate	Nucleotide	Purine Metabolism, (Hypo)Xanthine/Inosine containing	1604	LC/MS Pos Early	1134	776	169.036	69-93-2;120K5305	1175	C00366	HMDB00289	6.2048	4.3508	2.3717	5.1308	3.2228	1.4101	3.1147	2.3785	0.5899	1.4761	1.4398	0.4357
allantoin	Nucleotide	Purine Metabolism, (Hypo)Xanthine/Inosine containing	1107	LC/MS Pos Early	1002	685	159.051	97-59-6	204	C02350	HMDB00462	1.7775	1.2336	1.6173	0.9191	0.8824	1.0796	0.8521	0.6903	1.0745	0.7888	0.312	0.1026
allantoic acid	Nucleotide	Purine Metabolism, (Hypo)Xanthine/Inosine containing	33434	LC/MS Polar	218	2960	175.047	99-16-1	203	C00499	HMDB01209	1.9249	0.9784	2.0629	1.0279	0.8265	1.0156	0.7642	0.5623	0.8682	1.0811	1.4619	0.9844
adenosine 5'-diphosphate (ADP)	Nucleotide	Purine Metabolism, Adenine containing	3108	LC/MS Neg	208	680	426.022	20398-34-9	6022	C00008	HMDB01341	0.2762	0.4048	0.5472	0.3247	0.2704	1.1682	0.6896	0.3032	1.4268	0.3246	0.3663	1.1443
adenosine 5'-monophosphate (AMP)	Nucleotide	Purine Metabolism, Adenine containing	32342	LC/MS Neg	209	822	346.056	149022-20-8	6083	C00020	HMDB00045	0.1617	0.1166	0.2329	0.1329	0.1115	1.4313	0.2599	0.1145	2.3966	0.0688	0.1167	0.7093
adenosine 3'-monophosphate (3'-AMP)	Nucleotide	Purine Metabolism, Adenine containing	35142	LC/MS Neg	100001449	1245	346.056	84-21-9	41211	C01367	HMDB03540	0.9529	1.219	2.268	1.0471	0.6434	1.1133	0.473	0.6301	1.1345	1.0905	1.4104	0.5563
adenosine 2'-monophosphate (2'-AMP)	Nucleotide	Purine Metabolism, Adenine containing	36815	LC/MS Neg	100001694	1497.7	346.056	130-49-4	94136	C00946	HMDB11617	0.8867	1.1845	2.0102	1.2251	0.9349	1.2483	1.175	0.7347	0.9237	1.479	1.0715	0.8129
adenosine 3',5'-cyclic monophosphate (cAMP)	Nucleotide	Purine Metabolism, Adenine containing	2831	LC/MS Neg	207	1952.2	328.045	60-92-4	6076	C00575	HMDB00058	0.8341	1.2003	1.4301	0.8089	0.8024	1.2483	1.0434	0.7987	0.7012	0.6989	0.8953	0.6259
adenosine 3',5'-diphosphate	Nucleotide	Purine Metabolism, Adenine containing	15691	LC/MS Neg	1214	575	426.022	75431-54-8	159296	C00054	HMDB00061	0.4439	0.4439	0.4439	1	0.4439	2.292	0.7092	0.4439	3.5877	3.242	0.615	0.4439
adenylosuccinate	Nucleotide	Purine Metabolism, Adenine containing	18360	LC/MS Neg	1303	560	230.53	19046-78-7	195	C03794	HMDB00536	0.0704	0.0938	0.1495	0.0704	0.0704	5.67	0.2583	0.098	5.0788	0.0704	0.165	0.0713
adenosine	Nucleotide	Purine Metabolism, Adenine containing	555	LC/MS Pos Early	798	2169	268.104	58-61-7	60961	C00212	HMDB00050	0.4927	0.745	0.4627	0.5188	0.6389	2.4683	0.4424	0.5995	4.8503	0.6727	1.0102	1.6224
adenine	Nucleotide	Purine Metabolism, Adenine containing	554	LC/MS Pos Early	880	2221	136.062	73-24-5	190	C00147	HMDB00034	1.0279	0.9721	1.3208	0.9292	0.8998	1.5163	1.1744	0.9249	1.8364	0.8778	0.945	0.966
N1-methyladenosine	Nucleotide	Purine Metabolism, Adenine containing	15650	LC/MS Pos Early	1242	2120	282.12	15763-06-1	27476	C02494	HMDB03331	1.526	0.6913	0.7374	1.0121	0.9896	0.3582	0.805	1.0305	0.3582	2.7528	1.5839	1.5021
N6-carbamoylthreonyladenosine	Nucleotide	Purine Metabolism, Adenine containing	35157	LC/MS Neg	100001415	2164	411.127	24719-82-2	161466		HMDB41623	1.1164	1.1296	0.8987	0.6084	0.7289	0.3081	0.5267	0.5634	0.3081	2.6988	0.7063	0.6156
2'-deoxyadenosine 5'-monophosphate	Nucleotide	Purine Metabolism, Adenine containing	46333	LC/MS Neg	100000485	1315	330.061	653-63-4	12599	C00360	HMDB00905	2.1563	0.991	3.3934	1.1494	0.9576	2.312	1.2553	0.8054	1.8245	0.3007	0.369	0.4978
diadenosine triphosphate	Nucleotide	Purine Metabolism, Adenine containing	47397	LC/MS Neg	100002712	1213.7	755.075	56432-02-1		C06197	HMDB01155	0.424	0.424	0.424	0.424	0.424	0.424	0.424	0.424	0.424	0.424	0.424	0.424
N6-succinyladenosine	Nucleotide	Purine Metabolism, Adenine containing	48130	LC/MS Neg	100001664	980	382.1	4542-23-8			HMDB00912	2.1438	2.5249	0.8232	0.9402	0.986	0.3549	1.6207	0.8752	0.4269	1	2.7615	1.1938
guanosine 5'- monophosphate (5'-GMP)	Nucleotide	Purine Metabolism, Guanine containing	2849	LC/MS Pos Early	347	800	364.065	5550-12-09	6804	C00144	HMDB01397	0.1174	0.0947	0.3157	0.2234	0.111	1.9439	0.8263	0.1468	3.1491	0.0337	0.1041	1.7413
guanosine 3'-monophosphate (3'-GMP)	Nucleotide	Purine Metabolism, Guanine containing	39786	LC/MS Neg	100002704	773.9	362.051	117-68-0	3522			0.3371	0.3371	0.3371	0.3371	0.3371	0.3371	0.3371	0.3371	0.3371	0.3371	1	0.3371
guanosine	Nucleotide	Purine Metabolism, Guanine containing	1573	LC/MS Neg	1099	1662	282.084	118-00-3	6802	C00387	HMDB00133	0.1717	0.2267	0.4346	0.3651	0.3194	1.7354	1.0459	0.3932	1.443	0.374	0.3818	1.0779
guanine	Nucleotide	Purine Metabolism, Guanine containing	32352	LC/MS Pos Early	172	2032	152.057	73-40-5	764	C00242	HMDB00132	0.0962	0.1532	0.3046	0.3536	0.2116	0.9718	1.0282	0.2498	1.4973	0.153	0.3375	1.0583
7-methylguanine	Nucleotide	Purine Metabolism, Guanine containing	35114	LC/MS Pos Early	100001456	2175	166.072	578-76-7	11361	C02242	HMDB00897	1.4581	0.8628	0.9202	0.8233	0.7217	0.3804	1.0368	0.5919	0.3804	0.8853	0.7611	0.3804
2'-deoxyguanosine	Nucleotide	Purine Metabolism, Guanine containing	1411	LC/MS Neg	348	1751	266.089	961-07-9	187790	C00330	HMDB00085	1.8753	1.7224	2.497	0.803	0.5995	1.2714	0.6215	0.3244	0.8455	0.921	0.75	1.1979
N-carbamoylaspartate	Nucleotide	Pyrimidine Metabolism, Orotate containing	1594	LC/MS Polar	1108	3800	175.036	923-37-5	93072	C00438	HMDB00828	0.14	0.14	2.3825	0.14	0.14	1.8815	0.3895	0.14	0.8049	23.5362	0.14	0.9277
dihydroorotate	Nucleotide	Pyrimidine Metabolism, Orotate containing	601	LC/MS Polar	923	1910	157.025	155-54-4	648	C00337	HMDB03349	0.0694	0.362	0.9448	0.2566	0.0847	1.7887	0.949	0.0694	1.3632	7.9428	0.8528	3.6447
orotate	Nucleotide	Pyrimidine Metabolism, Orotate containing	1505	LC/MS Polar	445	1638.1	155.01	50887-69-9	967	C00295	HMDB00226	0.2514	1.4021	2.4335	1.2068	0.5822	2.0544	2.6792	0.4276	1.5245	2.6395	0.7683	0.2371
orotidine	Nucleotide	Pyrimidine Metabolism, Orotate containing	35172	LC/MS Polar	100001416	2250	287.052	314-50-1	92751	C01103	HMDB00788	1.1616	1.9135	1.8409	2.1675	1.8899	1.1791	2.3788	1.4712	0.8349	0.9547	1.3184	1.0453
uridine 5'-triphosphate (UTP)	Nucleotide	Pyrimidine Metabolism, Uracil containing	33448	LC/MS Neg	871	572	482.961	19817-92-6	6133	C00075	HMDB00285	0.1377	0.1377	0.1377	0.1377	0.1377	0.1377	0.1377	0.1377	0.1377	0.1377	0.1377	0.1377
uridine 5'-diphosphate (UDP)	Nucleotide	Pyrimidine Metabolism, Uracil containing	5345	LC/MS Neg	870	599.5	402.995	21931-53-3	6031	C00015	HMDB00295	0.2303	0.1189	0.4985	0.3198	0.1313	1.3232	0.632	0.2159	1.2792	0.046	0.1739	0.6695
uridine 5'-monophosphate (UMP)	Nucleotide	Pyrimidine Metabolism, Uracil containing	2856	LC/MS Pos Early	869	590	325.043	3387-36-8	6030	C00105	HMDB00288	0.3472	0.1362	0.4768	0.3384	0.3042	0.9612	0.5901	0.2739	2.0955	0.0291	0.1066	1.117
uridine	Nucleotide	Pyrimidine Metabolism, Uracil containing	606	LC/MS Neg	535	1457.6	243.062	58-96-8	6029	C00299	HMDB00296	1.5664	1.5798	1.5721	1.3992	1.7111	1.2375	1.6167	1.4115	0.934	0.9704	1.067	0.985
uracil	Nucleotide	Pyrimidine Metabolism, Uracil containing	605	LC/MS Pos Early	825	827	113.035	66-22-8	1174	C00106	HMDB00300	2.2849	0.9935	1.4103	0.8858	1.0047	0.4545	1.1969	0.8972	0.7605	0.8223	0.6518	0.9953
pseudouridine	Nucleotide	Pyrimidine Metabolism, Uracil containing	33442	LC/MS Neg	821	1100	243.062	1445-07-4	15047	C02067	HMDB00767	1.837	1.5332	1.8331	0.9066	0.9582	1.0578	1.2463	0.7749	0.7727	1.6405	0.7162	0.5853
5-methyluridine (ribothymidine)	Nucleotide	Pyrimidine Metabolism, Uracil containing	35136	LC/MS Neg	100001446	1778.1	257.078	1463-10-1	445408		HMDB00884	1.1848	1.5305	0.7976	0.4482	0.5457	0.3182	0.9312	0.587	0.3182	1.073	1	0.795
2'-deoxyuridine	Nucleotide	Pyrimidine Metabolism, Uracil containing	1412	LC/MS Polar	536	1100	273.073	951-78-0	13712	C00526	HMDB00012	2.4524	1.6617	1.6309	2.3559	1.3951	1.0064	2.7235	1.0043	0.9957	0.5182	1.3058	0.4889
3-ureidopropionate	Nucleotide	Pyrimidine Metabolism, Uracil containing	3155	LC/MS Pos Early	1053	875	133.061	462-88-4	111	C02642	HMDB00026	0.5606	0.5606	0.5606	0.5606	0.5606	0.5606	0.5606	0.5606	0.5606	0.5606	0.6806	1
beta-alanine	Nucleotide	Pyrimidine Metabolism, Uracil containing	55	LC/MS Pos Early	244	1905	90.055	56-41-7;107-95-9	239	C00099	HMDB00056	2.0117	0.9542	1.5843	0.9422	1.0573	1.7875	1.5823	1.0381	1.6989	0.9981	0.7943	1.2823
N-acetyl-beta-alanine	Nucleotide	Pyrimidine Metabolism, Uracil containing	37432	LC/MS Polar	100002102	1762.4	130.051	3025-95-4	76406	C01073		0.9995	0.8598	1.3958	0.9587	0.6781	1.2802	2.1502	0.9646	1.5341	1.9227	1.1811	1.5996
cytidine diphosphate	Nucleotide	Pyrimidine Metabolism, Cytidine containing	2841	LC/MS Neg	280	580	402.011	34393-59-4	6132	C00112	HMDB01546	0.306	0.306	0.306	0.306	0.306	1	0.306	0.306	0.7065	0.306	0.306	0.4277
cytidine 5'-monophosphate (5'-CMP)	Nucleotide	Pyrimidine Metabolism, Cytidine containing	2372	LC/MS Polar	282	4500	322.045	63-37-6	6131	C00055	HMDB00095	0.2418	0.214	0.644	0.7958	1.206	2.0259	1.9099	0.8504	2.5997	0.1332	0.2702	1.7369
cytidine	Nucleotide	Pyrimidine Metabolism, Cytidine containing	514	LC/MS Neg	827	1325	242.078	65-46-3	6175	C00475	HMDB00089	1.3774	1.2513	1.5494	1.7854	1.6402	2.3521	1.2592	0.8893	1.2283	1.4654	0.6628	0.9702
3-methylcytidine	Nucleotide	Pyrimidine Metabolism, Cytidine containing	35132	LC/MS Pos Early	100001466	2176	258.108	21028-20-6	159649			1.7385	0.9029	0.5183	0.6987	1.012	0.5139	0.6651	1.068	0.5139	2.7381	1	0.5139
2'-deoxycytidine 5'-monophosphate	Nucleotide	Pyrimidine Metabolism, Cytidine containing	533	LC/MS Pos Early	298	975	308.064	1032-65-1	13945	C00239	HMDB01202	1.6243	0.9583	1.7504	1.1607	1.3216	1.3512	1.4938	1.2176	1.2054	0.7548	0.5812	0.723
2'-deoxycytidine	Nucleotide	Pyrimidine Metabolism, Cytidine containing	15949	LC/MS Pos Early	100000125	2193	228.098	951-77-9	13711	C00881	HMDB00014	2.0441	1.6265	1.6142	1.5386	1.1479	0.9484	1.3836	1	0.7823	1.1416	0.9782	1.0839
thymidine 5'-monophosphate	Nucleotide	Pyrimidine Metabolism, Thymine containing	12023	LC/MS Neg	1248	883	321.049	33430-62-5	9700	C00364	HMDB01227	0.0816	0.0816	0.0816	0.0816	0.0816	0.0816	0.0816	0.0816	0.0816	0.0816	0.0816	0.0816
thymidine	Nucleotide	Pyrimidine Metabolism, Thymine containing	2183	LC/MS Neg	872	1963.7	241.083	50-89-5	5789	C00214	HMDB00273	2.1595	2.092	3.0923	1.6653	1.3055	1.6385	1.6354	0.9159	0.9652	1.0348	1.0519	0.7614
thymine	Nucleotide	Pyrimidine Metabolism, Thymine containing	604	LC/MS Neg	882	1654	125.036	65-71-4	1135	C00178	HMDB00262	1.6954	0.9245	2.4181	0.5476	0.5476	0.5476	0.5476	0.5476	0.5476	0.9387	0.5476	0.5476
methylphosphate	Nucleotide	Purine and Pyrimidine Metabolism	37070	LC/MS Neg	100001805	605	110.985	7023-27-0	13130		HMDB61711	0.8421	0.9952	0.7673	0.7937	1.3669	1.1478	1.5501	1.1664	1.0983	1.1365	1.1296	1.8707
nicotinamide	Cofactors and Vitamins	Nicotinate and Nicotinamide Metabolism	594	LC/MS Pos Early	432	1942	123.055	98-92-0	936	C00153	HMDB01406	1.1047	1.0314	1.3624	0.9791	1.0562	1.2762	1.2691	0.9578	1.4026	1.0209	1.1199	1.5483
nicotinamide ribonucleotide (NMN)	Cofactors and Vitamins	Nicotinate and Nicotinamide Metabolism	22152	LC/MS Pos Early	1312	766	335.064	1094-61-7	14180	C00455	HMDB00229	0.3696	0.3696	0.3696	0.3696	0.3696	0.3696	1.25	0.3696	0.3696	0.3817	0.6519	1.7076
nicotinamide riboside	Cofactors and Vitamins	Nicotinate and Nicotinamide Metabolism	33013	LC/MS Pos Early	100001310	2040	255.098	1341-23-7	439924	C03150	HMDB00855	0.9069	1.6125	1.5922	0.6847	0.9639	1.3803	1	0.7754	1.585	1.9191	1.6252	3.7552
nicotinamide adenine dinucleotide (NAD+)	Cofactors and Vitamins	Nicotinate and Nicotinamide Metabolism	5278	LC/MS Neg	1310	1434	662.102	53-84-9	5893	C00003	HMDB00902	0.8976	0.6144	0.7811	0.6513	0.7076	0.8046	1.0266	0.7014	0.5966	0.7076	0.7252	1.3543
nicotinamide adenine dinucleotide reduced (NADH)	Cofactors and Vitamins	Nicotinate and Nicotinamide Metabolism	31475	LC/MS Neg	428	1540	664.117	58-68-4;606-68-8	439153	C00004	HMDB01487	0.6262	0.6262	0.6262	0.6262	0.6262	0.6262	0.6262	0.6262	0.6262	0.6262	0.6262	0.6262
nicotinamide adenine dinucleotide phosphate reduced (NADPH)	Cofactors and Vitamins	Nicotinate and Nicotinamide Metabolism	33450	LC/MS Neg	430	900	744.084	2646-71-1	5884	C00005	HMDB00221	0.4998	0.4998	0.4998	0.4998	0.4998	0.4998	0.4998	0.4998	0.4998	0.4998	0.4998	0.4998
1-methylnicotinamide	Cofactors and Vitamins	Nicotinate and Nicotinamide Metabolism	27665	LC/MS Pos Early	55	1940	137.071	1005-24-9	10129985	C02918	HMDB00699	0.8893	0.6463	0.8304	0.8532	0.8241	1.3833	1.0782	0.7051	1.3746	0.4824	0.6601	0.9176
trigonelline (N'-methylnicotinate)	Cofactors and Vitamins	Nicotinate and Nicotinamide Metabolism	32401	LC/MS Pos Early	100001092	1388	138.055	535-83-1	5570	C01004	HMDB00875	0.8569	0.9723	1.8591	0.7154	0.9226	1.0395	0.6731	1.0241	0.9704	0.5998	0.5136	0.4173
adenosine 5'-diphosphoribose (ADP-ribose)	Cofactors and Vitamins	Nicotinate and Nicotinamide Metabolism	558	LC/MS Neg	215	920	558.064	68414-18-6	192	C00301	HMDB01178	0.3041	0.3041	0.3041	0.3041	0.3041	0.3041	0.3041	0.3041	0.3041	0.3041	0.3041	0.3041
flavin adenine dinucleotide (FAD)	Cofactors and Vitamins	Riboflavin Metabolism	2134	LC/MS Neg	327	2425	784.15	146-14-5;84366-81-4	643975	C00016	HMDB01248	1.424	0.9135	1.269	1.3052	1.2452	1.0105	1.322	0.9233	0.7785	0.3969	0.9363	0.5352
flavin mononucleotide (FMN)	Cofactors and Vitamins	Riboflavin Metabolism	15797	LC/MS Neg	100000251	2390	455.097	130-40-5	710	C00061	HMDB01520	2.202	0.7989	2.6715	1.5901	0.8819	0.422	0.422	0.422	0.422	0.422	0.422	0.422
pantothenate	Cofactors and Vitamins	Pantothenate and CoA Metabolism	1508	LC/MS Neg	1024	1498.7	218.103	137-08-6	6613	C00864	HMDB00210	1.0572	0.7342	0.9428	0.6831	0.5549	0.7987	0.6513	0.4282	0.7428	0.4949	0.7319	0.5164
phosphopantetheine	Cofactors and Vitamins	Pantothenate and CoA Metabolism	15504	LC/MS Neg	100000328	1596.9	357.089	NA	987	C01134	HMDB01416	1.4339	1.4295	1.942	1.1382	1.2992	1.1583	1.0652	1.2143	0.5699	1.5988	1.4843	0.8163
3'-dephosphocoenzyme A	Cofactors and Vitamins	Pantothenate and CoA Metabolism	18289	LC/MS Neg	100000138	2013	686.142	3633-59-8	444485	C00882	HMDB01373	1.6446	0.8647	0.871	1.0898	1.0187	1.5842	1.612	0.9152	1.2271	1	1.5932	2.0678
coenzyme A	Cofactors and Vitamins	Pantothenate and CoA Metabolism	46322	LC/MS Neg	270	1448	382.55	85-61-0;18439-24-2	317	C00010	HMDB01423	0.9532	0.7647	0.705	1.1574	1.0993	1.8717	2.3948	1.3588	2.1452	1.5035	1.5484	2.6004
ascorbate (Vitamin C)	Cofactors and Vitamins	Ascorbate and Aldarate Metabolism	32354	LC/MS Pos Early	233	770	177.039	134-03-2		C00072	HMDB00044	0.8829	11.6871	15.2647	0.2662	0.36	2.6003	0.2399	0.2546	1.5675	1.1171	1.7131	0.1329
threonate	Cofactors and Vitamins	Ascorbate and Aldarate Metabolism	27738	LC/MS Polar	100001022	2384	135.03	70753-61-6	151152	C01620	HMDB00943	1.2849	0.9493	1.7397	1.9357	1.1768	1.164	0.9432	0.5019	0.6078	0.6504	2.1344	1.4509
gulonate*	Cofactors and Vitamins	Ascorbate and Aldarate Metabolism	46957	LC/MS Polar	100001586	2750	195.051	20246-53-1	9794176		HMDB03290	1.4703	1.0977	1.2588	1.6286	1.443	1.8743	1.1391	0.9123	2.1023	0.9527	1.7539	1.4471
alpha-tocopherol	Cofactors and Vitamins	Tocopherol Metabolism	1561	LC/MS Pos Late	1105	2522	430.378	59-02-9;10191-41-0	14985	C02477	HMDB01893	1.2542	0.656	0.746	0.585	0.7464	0.8051	0.9948	1.0917	0.9647	0.2779	0.3857	0.5579
5-methyltetrahydrofolate (5MeTHF)	Cofactors and Vitamins	Folate Metabolism	18330	LC/MS Neg	1244	1820	458.179	68703-91-3;68792-52-9	146	C00440	HMDB01396	0.7883	1.9073	1.9789	0.5858	0.3797	2.6513	0.9904	0.7143	0.4246	1.5453	1.2722	1.3168
dihydrobiopterin	Cofactors and Vitamins	Tetrahydrobiopterin Metabolism	35129	LC/MS Neg	100001506	1552.3	194.068	6779-87-9	1879	C00268	HMDB00038	1.0172	3.3961	2.5635	0.4993	0.6814	6.4482	0.62	0.295	2.0498	0.7907	0.9828	1.4738
pterin	Cofactors and Vitamins	Pterin Metabolism	43023	LC/MS Neg	100004216	1370	162.042	22363-60-4	73000	C00715	HMDB00802	1.2192	1.8217	1.7027	1.0724	1.4981	7.8807	1.4519	0.918	3.805	1.1128	1.026	2.6107
heme	Cofactors and Vitamins	Hemoglobin and Porphyrin Metabolism	41754	LC/MS Pos Late	100001386	1124	616.176	14875-96-8	26945	C00032	HMDB03178	1.6697	0.3358	0.7963	1.5979	1.4583	1.5875	1.8178	1.1078	1.5939	1.2231	1.4009	2.1438
bilirubin (Z,Z)	Cofactors and Vitamins	Hemoglobin and Porphyrin Metabolism	43807	LC/MS Pos Late	1090	1840	585.271	635-65-4	5280352	C00486	HMDB00054	1.7708	3.5213	2.1933	1.7072	1.9341	1.0915	2.9092	1.2642	0.8645	0.9193	0.4529	0.2568
thiamin (Vitamin B1)	Cofactors and Vitamins	Thiamine Metabolism	5341	LC/MS Pos Early	873	3050	265.112	59-43-8	1130	C00378	HMDB00235	1.367	0.8727	1.1888	0.9144	0.8194	0.6955	0.9762	0.6941	0.7543	0.5994	0.9233	0.8499
thiamin monophosphate	Cofactors and Vitamins	Thiamine Metabolism	15798	LC/MS Neg	523	1448	343.063	532-40-1	3382778	C01081	HMDB02666	1.173	1.1195	1.0535	1.0907	1.1789	1.0424	1.3571	0.9377	0.8091	1.6459	1.1665	1.2104
thiamin diphosphate	Cofactors and Vitamins	Thiamine Metabolism	35670	LC/MS Neg	522	1195.1	423.03	154-87-0	1132	C00068	HMDB01372	0.6666	0.5395	0.4471	0.4327	0.4022	1.1255	0.4903	0.4523	1.5984	0.9508	0.5727	0.2607
retinol (Vitamin A)	Cofactors and Vitamins	Vitamin A Metabolism	1806	LC/MS Pos Late	498	1636	269.226	68-26-8	445354	C00473	HMDB00305	0.9548	1.4529	1.5574	1.1516	1.3957	1.0533	1.8638	1.1426	0.8957	1.5231	1.0089	0.5323
pyridoxine (Vitamin B6)	Cofactors and Vitamins	Vitamin B6 Metabolism	608	LC/MS Pos Early	936	2442	170.081	58-56-0	1054	C00314	HMDB02075	1.3804	0.8612	1.3475	0.8687	0.7229	0.7589	0.867	0.6783	0.8877	0.7543	1.1391	1.1223
pyridoxamine	Cofactors and Vitamins	Vitamin B6 Metabolism	2150	LC/MS Pos Early	568	2975	169.097	58052-48-5	1052	C00534	HMDB01431	2.2735	2.2694	1.371	0.9185	1.0413	0.7691	1.7481	0.5957	0.5435	0.9019	1.0012	0.8036
pyridoxamine phosphate	Cofactors and Vitamins	Vitamin B6 Metabolism	3138	LC/MS Pos Early	493	1932	249.064	529-96-4	1053	C00647	HMDB01555	1.3928	0.8959	0.9838	0.8317	1.1116	0.6677	1.0569	0.9525	0.6677	1.3955	1.1075	1
pyridoxal phosphate	Cofactors and Vitamins	Vitamin B6 Metabolism	5331	LC/MS Neg	492	943	246.017	41468-25-1	1051	C00018	HMDB01491	0.873	1.1122	1.1171	1.0934	1.1945	2.0353	2.2032	1.0242	1.75	1.1686	0.7363	1.244
pyridoxal	Cofactors and Vitamins	Vitamin B6 Metabolism	1651	LC/MS Pos Early	491	2343	168.065	65-22-5	1050	C00250	HMDB01545	1.5713	1.4069	1.9248	1.0094	0.9415	0.9906	1.2434	0.7662	0.6809	0.7804	0.9123	0.6839
pyridoxate	Cofactors and Vitamins	Vitamin B6 Metabolism	31555	LC/MS Polar	100001121	846	182.046	82-82-6	6723	C00847	HMDB00017	2.0198	1.2204	1.7385	1.1451	0.8059	0.9784	0.8734	0.5465	0.9939	0.69	0.7778	0.6064
hippurate	Xenobiotics	Benzoate Metabolism	15753	LC/MS Neg	100000014	2106.9	178.051	495-69-2	464	C01586	HMDB00714	2.0811	1.3252	1.9441	0.9187	1.0329	1.357	0.755	0.796	1.2557	0.81	0.4374	0.3384
2-hydroxyhippurate (salicylurate)	Xenobiotics	Benzoate Metabolism	18281	LC/MS Neg	1869	2184	194.046	487-54-7	10253	C07588	HMDB00840	1.4542	0.8717	1.6507	0.8912	0.5791	0.8903	0.5917	0.4564	1.098	0.4083	0.4083	0.4083
O-methylcatechol sulfate	Xenobiotics	Benzoate Metabolism	46111	LC/MS Neg	100004208	2344	203.002		22473			0.3852	0.3852	0.3852	0.3852	0.3852	0.3852	0.3852	0.3852	0.3852	0.3852	0.3852	0.3852
4-ethylphenylsulfate	Xenobiotics	Benzoate Metabolism	36099	LC/MS Neg	100001756	3580	201.023	123-07-9		C13637		2.0168	0.9046	1.5389	0.6265	0.7759	0.6265	0.6265	0.7491	1.0954	0.6265	0.6265	0.6265
gluconate	Xenobiotics	Food Component/Plant	587	LC/MS Polar	338	2922	195.051	527-07-1	10690	C00257	HMDB00625	2.0175	2.4868	1.8147	0.6141	1.0887	2.3682	0.9908	1.0878	0.6634	0.5303	2.5199	0.8051
ergothioneine	Xenobiotics	Food Component/Plant	37459	LC/MS Pos Early	100002154	850	230.096	58511-63-0	3032311	C05570	HMDB03045	1.0643	0.4864	0.6894	0.6381	0.755	0.2513	0.8984	0.7661	0.1982	1.1637	0.3728	0.2326
erythritol	Xenobiotics	Food Component/Plant	20699	LC/MS Polar	100000846	1491	167.056	149-32-6	222285	C00503	HMDB02994	1.6116	1.0325	1.5486	1.031	0.9187	1.0483	1.1521	0.6826	0.9188	0.739	0.4025	0.3782
homostachydrine*	Xenobiotics	Food Component/Plant	33009	LC/MS Pos Early	100001550	1750	158.118	1195-94-4	441447	C08283	HMDB33433	1.6016	0.5225	0.7312	1.3494	0.9875	0.5846	1.6366	0.9155	0.722	0.7273	0.3768	0.1702
N-glycolylneuraminate	Xenobiotics	Food Component/Plant	37123	LC/MS Pos Early	100001491	636	326.108	1113-83-3	123802	C03410	HMDB00833	2.7121	2.8599	3.2378	1.2781	1.4386	2.1534	1.0611	0.9389	1.5349	0.8531	0.7315	0.3294
stachydrine	Xenobiotics	Food Component/Plant	34384	LC/MS Pos Early	100001296	1440	144.102	4136-37-2	115244	C10172	HMDB04827	1.1064	1.0346	1.3026	1.0538	0.903	1.4591	0.9262	0.7556	0.5641	0.8382	0.5179	0.4044
methyl glucopyranoside (alpha + beta)	Xenobiotics	Food Component/Plant	46144	LC/MS Neg	100005864	1070	193.072					1.6462	0.9491	0.6658	0.4418	1.2882	1.9619	1.5391	1.0835	0.7958	1.2039	1.189	3.5568
penicillin G	Xenobiotics	Drug	37468	LC/MS Neg	100002155	3855	333.091	69-57-8	5904	C05551	HMDB15186	2.2258	1.4615	2.309	0.0005	0.9731	1.719	0.0011	0.7883	1.6749	1	0.0382	0.0005
sulfate*	Xenobiotics	Chemical	46960	LC/MS Neg	100002528	616	96.9601	14808-79-8	1118	C00059	HMDB01448	1.3581	0.8525	1.3335	0.8559	0.6517	0.9383	0.74	0.5156	0.9995	0.5159	1.0523	0.8315
O-sulfo-L-tyrosine	Xenobiotics	Chemical	45413	LC/MS Neg	100005384	990	260.023		514186			1.1956	0.9057	1.395	0.5844	0.6441	0.9	0.7076	0.543	0.6303	1.4622	0.6017	0.8101
HEPES	Xenobiotics	Chemical	21248	LC/MS Pos Early	100000843	1627	239.106	7365-45-9	23831			1.063	0.6567	0.9112	0.772	0.7112	0.631	0.7112	0.5615	0.6607	0.5533	0.8321	0.7735
phenol red	Xenobiotics	Chemical	36817	LC/MS Neg	100001724	3665.9	353.049	143-74-8	4766	C12600		1.2432	1.0675	1.4752	0.993	0.7727	1.007	0.791	0.688	0.9385	0.6326	1.1131	0.7909
