# Supplementary material for: Increased fatty acid delivery by tumor endothelium promotes metastatic outgrowth
Source: JCI Insight. 2025 Apr 8;10(9):e187531. doi: 10.1172/jci.insight.187531 (PMC12128997; doi:10.1172/jci.insight.187531)
Supplement: Supplemental table 6 [file jciinsight-10-187531-s071.xlsx]

## Sheet: Sheet1
Table S6. Gene sets used in single-cell RNA-seq analysis of endothelial cells.
REACTOME_mTORC1_ mediated_pathway		REACTOME_RAB_regulation_ of_trafficking
Collection: C2, CP		Collection: C2, CP
Gene Name	Gene ID	Gene Name	Gene ID
AKT1S1	ENSG00000204673	AKT1	ENSG00000142208
EEF2K	ENSG00000103319	AKT2	ENSG00000105221
EIF4B	ENSG00000063046	AKT3	ENSG00000117020
EIF4E	ENSG00000151247	ALS2	ENSG00000003393
EIF4EBP1	ENSG00000187840	ALS2CL	ENSG00000178038
EIF4G1	ENSG00000114867	ANKRD27	ENSG00000105186
LAMTOR1	ENSG00000149357	ARF6	ENSG00000165527
LAMTOR2	ENSG00000116586	CCZ1	ENSG00000122674
LAMTOR3	ENSG00000109270	CCZ1B	ENSG00000146574
LAMTOR4	ENSG00000188186	CHM	ENSG00000188419
LAMTOR5	ENSG00000134248	CHML	ENSG00000203668
MLST8	ENSG00000167965	DENND1A	ENSG00000119522
MTOR	ENSG00000198793	DENND1B	ENSG00000213047
RHEB	ENSG00000106615	DENND1C	ENSG00000205744
RPS6	ENSG00000137154	DENND2A	ENSG00000146966
RPS6KB1	ENSG00000108443	DENND2B	ENSG00000166444
RPTOR	ENSG00000141564	DENND2C	ENSG00000175984
RRAGA	ENSG00000155876	DENND2D	ENSG00000162777
RRAGB	ENSG00000083750	DENND3	ENSG00000105339
RRAGD	ENSG00000025039	DENND4A	ENSG00000174485
SLC38A9	ENSG00000177058	DENND4B	ENSG00000198837
YWHAB	ENSG00000166913	DENND4C	ENSG00000137145
		DENND5A	ENSG00000184014
		DENND5B	ENSG00000170456
		DENND6A	ENSG00000174839
		DENND6B	ENSG00000205593
		GABARAP	ENSG00000170296
		GABARAPL2	ENSG00000034713
		GAPVD1	ENSG00000165219
		GDI1	ENSG00000203879
		GDI2	ENSG00000057608
		GGA1	ENSG00000100083
		GGA2	ENSG00000103365
		GGA3	ENSG00000125447
		HPS1	ENSG00000107521
		HPS4	ENSG00000100099
		MADD	ENSG00000110514
		MAP1LC3B	ENSG00000140941
		MON1A	ENSG00000164077
		MON1B	ENSG00000103111
		OPTN	ENSG00000123240
		RAB10	ENSG00000084733
		RAB11A	ENSG00000103769
		RAB11B	ENSG00000185236
		RAB12	ENSG00000206418
		RAB13	ENSG00000143545
		RAB14	ENSG00000119396
		RAB18	ENSG00000099246
		RAB1A	ENSG00000138069
		RAB1B	ENSG00000174903
		RAB21	ENSG00000080371
		RAB27A	ENSG00000069974
		RAB27B	ENSG00000041353
		RAB31	ENSG00000168461
		RAB32	ENSG00000118508
		RAB33A	ENSG00000134594
		RAB33B	ENSG00000172007
		RAB35	ENSG00000111737
		RAB38	ENSG00000123892
		RAB39A	ENSG00000179331
		RAB39B	ENSG00000155961
		RAB3A	ENSG00000105649
		RAB3GAP1	ENSG00000115839
		RAB3GAP2	ENSG00000118873
		RAB3IL1	ENSG00000167994
		RAB3IP	ENSG00000127328
		RAB4A	ENSG00000168118
		RAB5A	ENSG00000144566
		RAB5B	ENSG00000111540
		RAB5C	ENSG00000108774
		RAB6A	ENSG00000175582
		RAB6B	ENSG00000154917
		RAB7A	ENSG00000075785
		RAB7B	ENSG00000276600
		RAB8A	ENSG00000167461
		RAB8B	ENSG00000166128
		RAB9A	ENSG00000123595
		RABEP1	ENSG00000029725
		RABGAP1	ENSG00000011454
		RABGEF1	ENSG00000154710
		RGP1	ENSG00000107185
		RIC1	ENSG00000107036
		RIN1	ENSG00000174791
		RIN2	ENSG00000132669
		RIN3	ENSG00000100599
		RINL	ENSG00000187994
		SBF1	ENSG00000100241
		SBF2	ENSG00000133812
		SYTL1	ENSG00000142765
		TBC1D10A	ENSG00000099992
		TBC1D10B	ENSG00000169221
		TBC1D10C	ENSG00000175463
		TBC1D13	ENSG00000107021
		TBC1D14	ENSG00000132405
		TBC1D15	ENSG00000121749
		TBC1D16	ENSG00000167291
		TBC1D17	ENSG00000104946
		TBC1D2	ENSG00000095383
		TBC1D20	ENSG00000125875
		TBC1D24	ENSG00000162065
		TBC1D25	ENSG00000068354
		TBC1D3	ENSG00000274611
		TBC1D7	ENSG00000145979
		TRAPPC1	ENSG00000170043
		TRAPPC10	ENSG00000160218
		TRAPPC11	ENSG00000168538
		TRAPPC12	ENSG00000171853
		TRAPPC13	ENSG00000113597
		TRAPPC2	ENSG00000196459
		TRAPPC2L	ENSG00000167515
		TRAPPC3	ENSG00000054116
		TRAPPC4	ENSG00000196655
		TRAPPC5	ENSG00000181029
		TRAPPC6A	ENSG00000007255
		TRAPPC6B	ENSG00000182400
		TRAPPC8	ENSG00000153339
		TRAPPC9	ENSG00000167632
		TSC1	ENSG00000165699
		TSC2	ENSG00000103197
		ULK1	ENSG00000177169
		YWHAE	ENSG00000108953
