# Supplementary material for: Increased fatty acid delivery by tumor endothelium promotes metastatic outgrowth
Source: JCI Insight. 2025 Apr 8;10(9):e187531. doi: 10.1172/jci.insight.187531 (PMC12128997; doi:10.1172/jci.insight.187531)
Supplement: Supporting data values [file jciinsight-10-187531-s072.xlsx]

## Sheet: Fig. 1B
WT	Raptor ECKO
1	0.115107
1	0.127258
1	0.10905
1.0735	0.552156
0.926496	0.004068
1	0.257094
	0.02637
	0.004438

## Sheet: Fig. 1D
WT	Raptor ECKO
0.38	0.365
0.431	0.301
0.407	0.315
0.432	0.298
0.475	0.349
0.417	0.379
	0.311
	0.286

## Sheet: Fig. 1E
WT	Raptor ECKO
37618365	19014330
59897460	21542400
62937060	20378325
60763695	20967885
34889100	33431520
36598365	19556715
	33938715
	25346235

## Sheet: Fig. 1F
WT	Tsc2 ECKO
0.31	7.96
0.53	5.82
0.82	1.18
2.34	1.62
0.98	0.84
1.02	2.71
1
1

## Sheet: Fig. 1H
WT	Tsc2 ECKO
0.541	0.555
0.421	0.511
0.507	0.568
0.452	0.685
0.429	0.496
0.453	0.6
0.472
0.501

## Sheet: Fig. 2A
Number of metabolites significantly changed in Rptor KO vs WT endothelial cells per super pathway
Full data available in Supplemental Table 1
Super Pathway	Number
Lipid	19
Carbohydrate	17
Amino Acid	12
Nucleotide	9
Xenobiotic	6
Cofactors and Vitamins	4
Peptide	1
Energy	0

## Sheet: Fig. 2B
Number of lipids significantly changed in Rptor KO vs WT endothelial cells per Sub Pathway
Full data available in Supplemental Table 1
Lipid Sub Pathway	Number
Long Chain Fatty Acid	4
Polyunsaturated Fatty Acid	4
Branched Fatty Acids	1
Ketone Bodies	1
Eicosanoids	1
Inositol Metabolism	1
Phospholipid Metabolism	1
Lysolipid	4
Bile Metabolism	2

## Sheet: Fig. 2D
Pentadecanoate (15:0)			Palmitate (16:0)			Margarate (17:0)			Stearate (18:0)			Nonadecanoate (19:0)			Behenate (22:0)
WT	Rptor KO		WT	Rptor KO		WT	Rptor KO		WT	Rptor KO		WT	Rptor KO		WT	Rptor KO
1.54952	1.419		1.78894	1.50039		1.64321	1.60957		1.59206	1.30755		0.922046	1.23524		1.13093	0.930851
1.21076	1.25351		1.31835	1.14366		1.24938	1.33594		1.1141	0.935837		1.03168	0.491597		0.78576	0.205142
1.96392	0.973207		1.89095	1.15121		2.03019	1.16543		1.63404	1.42911		1.69109	0.83754		1.60179	0.400101
2.18472	0.875308		1.99552	0.66939		2.61838	0.687419		1.82416	0.509949		1.96066	0.737254		1.76026	0.481092
1.338	1.0263		1.16389	1.16813		1.34778	0.947255		0.950095	0.906121		0.736215	0.574344		0.524465	0.424385
1.15549	0.51541		1.03069	0.968644		1.26424	0.605779		1.25181	1.05839		1.3003	0.309875		0.783415	0.538041

## Sheet: Fig. 2E
Arachidonate (20:4n6)			Eicosapentaenoate (EPA; 20:5n3)			Docosahexaenoate (DHA; 22:6n3)
WT	Rptor KO		WT	Rptor KO		WT	Rptor KO
1.54952	1.419		1.78894	1.50039		1.64321	1.60957
1.21076	1.25351		1.31835	1.14366		1.24938	1.33594
1.96392	0.973207		1.89095	1.15121		2.03019	1.16543
2.18472	0.875308		1.99552	0.66939		2.61838	0.687419
1.338	1.0263		1.16389	1.16813		1.34778	0.947255
1.15549	0.51541		1.03069	0.968644		1.26424	0.605779

## Sheet: Fig. 3C
WT ECs		Raptor KO ECs
VEGFR1-Fc	VEGF-B	VEGFR1-Fc	VEGF-B
1	2.52719	0.545119	0.66989
1	1.9081	0.773525	0.614109
1	2.19331	0.990782	0.950909

[truncated: 96 more sheets: Fig. 3D, Fig. 3E, Fig. 3F, Fig. 4A, Fig. 4C, Fig. 4E, Fig. 4F, Fig. 5A, Fig. 5B, Fig. 5C, Fig. 5D, Fig. 5F, Fig. 5G, S. Fig. 1A, S. Fig. 1B, S. Fig. 1C, S. Fig. 1D, S. Fig. 1E, S. Fig. 1F, S. Fig. 1G …]
